# Supplementary material for: Structured association analysis leads to insight into Saccharomyces cerevisiae gene regulation by finding multiple contributing eQTL hotspots associated with functional gene modules
Source: BMC Genomics. 2013 Mar 21;14:196. doi: 10.1186/1471-2164-14-196 (PMC3616858; doi:10.1186/1471-2164-14-196)
Supplement: Additional file 2 — Supplementary GFlasso results. [file 1471-2164-14-196-S2.xls]

## Sheet: Enrich428blocks
428 LD bins in the yeast genome with GO enrichment analysis for corresponding eQTL modules.
				eQTL					GO size		Chua	KO effect size		Hughes	KO effect		MacIssac	TF reg size		Lee	TF reg size		Harbison	TF reg size		Zhu	TF reg size
IDX	CHR	LOC		mod size	W-GO-PV	W-GO-OV	W-GO	GO pval	(overlap)	GO SLIM Category	pvalue	(overlap)	Chua TF	pvalue	size(overlap)	Hughes TF	pvalue	(overlap)	MacIssac TF	pvalue	(overlap)	Lee TF	pvalue	(overlap)	Harbison TF	pvalue	(overlap)	Zhu TF
1	1	483	37068	13	1.5352e-07	249 (10)	lipid metabolic process
					8.6425e-06	59 (5)	peroxisome
2	1	41483	55329	24	1.0265e-07	249 (10)	lipid metabolic process	9.9362e-14	249 (14)	lipid metabolic process																1.1554e-05	196 (7)	Oaf1
					7.1563e-06	59 (5)	peroxisome	1.1795e-07	59 (6)	peroxisome																0.00011305	191 (6)	Gsm1
3	1	74577	74577	6
4	1	89879	94468	7
5	1	133611	166221	5
6	1	184243	187272	5
7	1	187402	187640	3
8	1	192130	193251	11
9	1	198261	229140	2
10	2	9425	36365	2
11	2	50915	50915	2
12	2	73342	76948	4
13	2	87845	87845	1
14	2	133737	151686	6
15	2	162382	175071	22
16	2	183768	208872	25							2.2539e-06	380 (10)	bub1 (haploid **2,10)
17	2	212770	212842	13
18	2	216978	246135	15
19	2	252538	256896	4
20	2	301671	301671	4
21	2	310928	310928	31
22	2	328489	328489	5
23	2	334012	343931	12
24	2	352257	372509	64				0.00019462	318 (12)	DNA binding
25	2	376145	392138	106							4.2388e-06	717 (31)	erg2
											3.6277e-05	1856 (55)	ERG11 (tet promoter)
26	2	401568	427683	17	1.9899e-05	65 (5)	pseudohyphal growth
27	2	477206	489202	354	6.1977e-05	107 (7)	cytokinesis	2.0134e-90	224 (120)	nucleolus	2.7627e-47	528 (128)	ymr014w	0.00017436	102 (17)	PHO4OE	0.00027459	16 (6)	DAL80							3.3129e-13	193 (42)	Pbf2
					0.00026302	95 (6)	cell wall	8.3496e-80	311 (129)	ribosome biogenesis	6.6718e-16	234 (51)	rpl8a													2.0414e-11	191 (39)	Pbf1
								2.8e-09	196 (36)	RNA binding	3.9321e-14	509 (77)	CMD1 (tet promoter)
28	2	499012	514035	452	3.9854e-15	224 (36)	nucleolus	9.2517e-92	224 (132)	nucleolus	2.5071e-41	528 (138)	ymr014w													5.5165e-12	193 (46)	Pbf2
					5.0185e-12	311 (38)	ribosome biogenesis	3.7363e-71	311 (135)	ribosome biogenesis	4.3497e-15	234 (57)	rpl8a													7.4336e-10	191 (42)	Pbf1
								1.8094e-07	196 (38)	RNA binding	3.0448e-13	592 (98)	she4
29	2	516889	517365	440	3.9773e-20	224 (42)	nucleolus	2.0674e-89	224 (129)	nucleolus	1.2767e-40	528 (135)	ymr014w													3.264e-11	193 (44)	Pbf2
					1.9734e-15	311 (43)	ribosome biogenesis	9.379e-72	311 (134)	ribosome biogenesis	1.2678e-15	234 (57)	rpl8a													1.329e-08	191 (39)	Pbf1
								8.882e-08	196 (38)	RNA binding	1.5847e-11	509 (83)	CMD1 (tet promoter)
30	2	519049	555787	722	7.0313e-36	224 (79)	nucleolus	1.3574e-81	224 (148)	nucleolus	4.126e-35	528 (170)	ymr014w													1.1888e-11	193 (60)	Pbf2
					1.4813e-28	311 (84)	ribosome biogenesis	5.3706e-62	311 (156)	ribosome biogenesis	9.1529e-16	234 (76)	rpl8a													5.43e-09	191 (54)	Pbf1
					0.00018503	373 (11)	translation	7.2387e-06	358 (21)	transporter activity	7.0709e-14	912 (190)	CDC42 (tet promoter)													1.8786e-06	191 (48)	Sum1
31	2	562409	616490	508	1.1159e-23	224 (54)	nucleolus	1.4127e-89	224 (136)	nucleolus	1.0269e-39	528 (145)	ymr014w										0.000205	87 (19)	ACE2	2.5859e-11	193 (48)	Pbf2
					1.7597e-19	311 (58)	ribosome biogenesis	5.7282e-65	311 (136)	ribosome biogenesis	2.9121e-18	234 (66)	rpl8a													2.54e-09	191 (44)	Pbf1
								4.7216e-07	196 (40)	RNA binding	2.4706e-13	509 (96)	CMD1 (tet promoter)													0.00016837	191 (33)	Sum1
32	2	620056	636958	9	3.4501e-06	224 (16)	nucleolus
					2.7706e-05	107 (10)	cytokinesis
					0.00037635	95 (8)	cell wall
33	2	642453	658746	447	2.8678e-19	224 (35)	nucleolus	7.606e-94	224 (133)	nucleolus	1.6567e-46	528 (144)	ymr014w				0.00026969	231 (34)	ABF1							2.1765e-13	193 (48)	Pbf2
					4.3651e-13	311 (33)	ribosome biogenesis	1.0973e-69	311 (133)	ribosome biogenesis	1.4163e-16	234 (59)	rpl8a													9.9244e-12	191 (45)	Pbf1
					0.00030885	107 (10)	cytokinesis	1.3501e-07	196 (38)	RNA binding	4.8186e-11	912 (125)	CDC42 (tet promoter)													7.5901e-05	199 (32)	Stb3
34	2	667083	697894	446	4.56e-09	224 (22)	nucleolus	3.1404e-87	224 (128)	nucleolus	1.4039e-43	528 (140)	ymr014w													3.4117e-12	193 (46)	Pbf2
					0.00022291	311 (18)	ribosome biogenesis	9.4798e-69	311 (132)	ribosome biogenesis	6.19e-18	234 (61)	rpl8a													4.8854e-10	191 (42)	Pbf1
								1.0994e-06	196 (36)	RNA binding	1.7897e-11	912 (126)	CDC42 (tet promoter)
35	2	716885	732092	10							1.5028e-05	380 (6)	bub1 (haploid **2,10)
36	2	737531	739849	6
37	2	745748	754059	4
38	2	760429	773156	1
39	3	14066	14066	3
40	3	43867	43879	3
41	3	54436	54436	0
42	3	64311	64311	11	2.3557e-26	215 (33)	cellular amino acid and derivative metabolic process
					3.9317e-06	261 (15)	oxidoreductase activity
					0.0001567	623 (21)	transferase activity
43	3	75021	76127	168	3.0433e-32	215 (48)	cellular amino acid and derivative metabolic process	2.1463e-31	215 (49)	cellular amino acid and derivative metabolic process	1.4724e-65	190 (72)	yhl029c	5.6269e-42	161 (52)	GCN4-AOE	2.4251e-14	106 (23)	GCN4	3.4024e-17	72 (22)	GCN4	2.4419e-28	70 (30)	GCN4	8.6754e-24	193 (40)	Gcn4
					4.6896e-07	261 (23)	oxidoreductase activity	1.4299e-06	623 (40)	transferase activity	1.0004e-55	122 (56)	hda1	3.2572e-05	132 (14)	CST6OE	5.0765e-11	48 (14)	RTG3	3.013e-08	19 (8)	LEU3	5.34e-09	22 (9)	LEU3	2.79e-09	198 (24)	Bas1
					6.1373e-05	81 (10)	lyase activity	1.3524e-05	91 (12)	vitamin metabolic process	4.2982e-55	339 (80)	ymr031w-a	0.00014976	40 (7)	CAT8OE	3.5666e-05	14 (5)	MET32	3.6996e-07	25 (8)	MET4	1.0398e-06	48 (10)	MET32	1.239e-05	191 (18)	Met32
44	3	79091	79091	28	1.9947e-28	215 (47)	cellular amino acid and derivative metabolic process	0.00053448	215 (6)	cellular amino acid and derivative metabolic process	1.042e-07	239 (10)	rtg1
					4.1412e-06	261 (23)	oxidoreductase activity				8.6425e-06	59 (5)	bul1
					2.2734e-05	623 (38)	transferase activity
45	3	81832	105042	104	3.5725e-25	215 (44)	cellular amino acid and derivative metabolic process	5.202e-08	215 (18)	cellular amino acid and derivative metabolic process	5.3132e-13	239 (25)	rtg1	5.8839e-11	161 (19)	GCN4-AOE				6.5412e-10	19 (8)	LEU3	2.64e-09	22 (8)	LEU3	4.9497e-05	194 (13)	Leu3
					1.294e-06	261 (24)	oxidoreductase activity				9.2737e-13	339 (29)	ymr031w-a	7.8732e-05	40 (6)	CAT8OE
					4.1696e-06	400 (30)	response to chemical stimulus				2.6814e-11	59 (13)	bul1	9.2195e-05	59 (7)	YRR1OE
46	3	175799	201167	62	1.714e-07	215 (16)	cellular amino acid and derivative metabolic process	5.1272e-07	119 (10)	conjugation	6.1362e-07	47 (7)	ste7 (haploid)	2.9885e-06	144 (10)	STE12OE				1.2649e-07	56 (8)	GAT3	1.1325e-10	9 (6)	CHA4	0.00027381	198 (9)	Mcm1
					1.0615e-05	400 (19)	response to chemical stimulus	4.0328e-06	400 (16)	response to chemical stimulus	7.4543e-07	70 (8)	ste12 (haploid)	3.9491e-06	23 (5)	skn7-D				3.3406e-06	85 (8)	MCM1	4.757e-08	20 (6)	ZAP1
					1.501e-05	119 (10)	conjugation	2.6987e-05	225 (11)	signal transduction	2.3673e-06	57 (7)	ste18 (haploid)	6.4543e-06	66 (7)	yhp1-D				1.0458e-05	47 (6)	STE12	1.2504e-06	52 (7)	STE12
47	3	209932	210748	12	2.2506e-07	119 (10)	conjugation
					2.99e-05	400 (14)	response to chemical stimulus
					4.036e-05	20 (4)	extracellular region
48	3	228125	228125	6
49	3	240265	258303	11
50	3	259721	264274	5
51	3	301446	301446	2
52	4	17718	17718	1
53	4	33214	33214	0
54	4	45364	54225	5
55	4	62319	80849	3
56	4	85846	122293	14
57	4	137412	165032	5
58	4	178037	192248	2
59	4	201395	226317	13				0.00013678	124 (4)	membrane fraction
60	4	246738	251013	3
61	4	253395	285470	7
62	4	289639	309625	1
63	4	369365	369365	12							4.4776e-05	211 (5)	sod1 (haploid)	0.0001266	133 (4)	MGA1OE										0.00054184	194 (4)	Fhl1
64	4	432483	478080	12	0.00018824	124 (4)	membrane fraction
					0.0003463	271 (5)	plasma membrane
65	4	509811	518400	4	2.5813e-05	124 (4)	membrane fraction
					0.00054347	271 (4)	plasma membrane
66	4	527445	527517	6	7.4204e-06	124 (4)	membrane fraction
					0.00016303	271 (4)	plasma membrane
67	4	555043	555043	14	6.5327e-05	124 (4)	membrane fraction	3.6612e-06	46 (4)	phosphoprotein phosphatase activity
68	4	568122	582211	8	2.5813e-05	124 (4)	membrane fraction
					0.00054347	271 (4)	plasma membrane
69	4	720990	744522	11
70	4	782114	782114	3
71	4	802851	825418	5
72	4	843659	843659	2
73	4	864542	878291	3
74	4	926394	929895	28	6.25e-09	373 (14)	translation
					7.0816e-05	325 (9)	structural molecule activity
					7.9776e-05	330 (9)	ribosome
75	4	935079	935079	13
76	4	962693	975086	22
77	4	1022764	1039379	4
78	4	1095532	1109729	29
79	4	1144476	1149761	17
80	4	1181160	1240245	12				0.00047103	187 (4)	Golgi apparatus
81	4	1272737	1278400	0
82	4	1291675	1291675	4
83	4	1310380	1321550	5	0.0004794	578 (5)	transcription
					0.00057357	317 (4)	transcription regulator activity
84	4	1344550	1344670	8	0.0004794	578 (5)	transcription
					0.00057357	317 (4)	transcription regulator activity
85	4	1400033	1418647	7
86	4	1441486	1474566	6
87	4	1474677	1474686	2
88	4	1484268	1491146	3
89	4	1495582	1495582	1
90	4	1497132	1525327	46	4.9799e-19	80 (14)	helicase activity	6.0801e-21	683 (33)	cellular_component	1.0878e-18	127 (18)	hog1 (haploid)							4.5811e-40	94 (28)	YAP5	9.4361e-41	77 (27)	YAP5	2.3e-08	191 (12)	Ybr239c
					3.3138e-12	683 (20)	cellular_component	1.7491e-17	80 (15)	helicase activity	4.7433e-14	892 (30)	swi4							1.8724e-38	56 (24)	GAT3	5.3461e-40	50 (24)	GAT3	2.8079e-06	196 (10)	Xbp1
											1.93e-08	5 (4)	hdf1							3.369e-16	32 (11)	MSN4	3.1138e-21	76 (17)	PDR1	0.00012484	190 (8)	Ygr067c
91	5	5393	5400	7	4.794e-08	683 (9)	cellular_component	3.7957e-07	683 (7)	cellular_component
92	5	6335	17399	6
93	5	25912	25918	1
94	5	29073	40306	1
95	5	42414	48845	6
96	5	73010	79653	4	2.6417e-05	65 (4)	cellular aromatic compound metabolic process
					6.9521e-05	83 (4)	heterocycle metabolic process
97	5	99004	99004	5	8.3183e-05	65 (4)	cellular aromatic compound metabolic process
					0.00021613	83 (4)	heterocycle metabolic process
					0.00030831	91 (4)	vitamin metabolic process
98	5	109310	117705	45	0.00057597	65 (4)	cellular aromatic compound metabolic process	0.00012141	249 (9)	carbohydrate metabolic process	1.7852e-13	73 (12)	dig1													2.3726e-06	197 (10)	Rdr1
					0.00058203	249 (7)	carbohydrate metabolic process	0.00014931	65 (5)	cellular aromatic compound metabolic process	0.00020605	209 (8)	mrt4													1.7747e-05	195 (9)	Rds2
								0.00047176	83 (5)	heterocycle metabolic process																0.00011424	192 (8)	Ynr063w
99	5	166032	166038	5	3.2111e-06	65 (4)	cellular aromatic compound metabolic process
					8.5818e-06	83 (4)	heterocycle metabolic process
100	5	183958	218250	16
101	5	222998	223004	4
102	5	225483	234629	5
103	5	240105	251647	6
104	5	272255	272258	5
105	5	312672	333252	341	9.9714e-05	318 (6)	DNA binding	7.4493e-90	224 (118)	nucleolus	2.054e-33	528 (108)	ymr014w													1.5884e-10	193 (37)	Pbf2
								3.7051e-76	311 (124)	ribosome biogenesis	6.5121e-16	234 (50)	rpl8a													4.7133e-10	191 (36)	Pbf1
								6.1912e-11	196 (38)	RNA binding	1.9161e-13	912 (108)	CDC42 (tet promoter)													0.0003497	199 (25)	Stb3
106	5	350744	350744	618				6.981e-104	311 (184)	ribosome biogenesis	3.8199e-19	912 (183)	CDC42 (tet promoter)				8.8165e-13	58 (28)	FHL1	4.3106e-65	182 (113)	FHL1	2.2802e-63	177 (110)	FHL1	5.248e-08	192 (47)	Rap1
								5.5045e-69	224 (129)	nucleolus	3.6238e-17	528 (122)	ymr014w				8.4131e-05	115 (27)	RAP1	7.8433e-28	186 (77)	RAP1	6.1575e-28	156 (70)	RAP1	3.0645e-06	193 (43)	Pbf2
								1.3773e-56	330 (144)	ribosome	1.2518e-15	1856 (294)	ERG11 (tet promoter)													1.3766e-05	191 (41)	Pbf1
107	5	395442	395442	23	5.9714e-05	318 (9)	DNA binding				4.3167e-07	564 (12)	ssn6 (haploid)	7.1153e-06	123 (6)	YOX1OE	1.3806e-06	93 (6)	SKN7	0.00035841	86 (4)	PHD1
					0.00036854	317 (8)	transcription regulator activity				5.2045e-06	1362 (16)	tup1 (haploid)				0.00012096	65 (4)	SOK2
108	5	420595	430931	405	0.00048514	261 (10)	oxidoreductase activity	8.0263e-80	224 (118)	nucleolus	1.0063e-32	528 (118)	ymr014w				0.00020855	231 (32)	ABF1							1.2165e-10	193 (41)	Pbf2
								6.7506e-66	311 (124)	ribosome biogenesis	4.4295e-14	234 (52)	rpl8a													3.2936e-10	191 (40)	Pbf1
								9.986e-08	196 (36)	RNA binding	2.8148e-11	509 (78)	CMD1 (tet promoter)
109	5	458085	458085	42							1.0792e-14	63 (12)	swi5													7.359e-08	188 (11)	Gln3
											2.0723e-13	59 (11)	fus3, kss1 (haploid)													7.7923e-07	188 (10)	Nhp6A
											5.9063e-11	239 (15)	rtg1													6.6421e-06	186 (9)	Gat1
110	5	468641	468641	32							2.3974e-16	63 (12)	swi5													2.97e-09	188 (11)	Gln3
											6.7579e-15	59 (11)	fus3, kss1 (haploid)													4.57e-08	188 (10)	Nhp6A
											4.9554e-13	239 (15)	rtg1													5.5611e-07	186 (9)	Gat1
111	5	480051	483538	3
112	5	492125	511793	7	0.00043834	683 (5)	cellular_component
113	5	525380	525380	5	6.9926e-05	683 (6)	cellular_component
114	5	530758	546664	8	1.4142e-05	683 (8)	cellular_component
115	5	549142	568734	15	4.0662e-07	683 (10)	cellular_component	1.359e-05	683 (9)	cellular_component
116	6	5152	5153	0
117	6	5852	5880	13	0.00018826	683 (6)	cellular_component	3.2871e-05	683 (8)	cellular_component
118	6	5961	5961	0
119	6	15106	30378	10	6.9926e-05	683 (6)	cellular_component	3.2111e-05	683 (7)	cellular_component																0.00025251	196 (4)	Sut2
120	6	33334	48224	5	0.00043834	683 (5)	cellular_component
121	6	57455	57455	1
122	6	70818	71010	0
123	6	74709	84403	2
124	6	100263	107364	5
125	6	134096	161065	10
126	6	167184	177323	1
127	6	205881	208654	3
128	6	226146	226356	2
129	6	227675	240336	3
130	6	242876	244292	2
131	6	253690	263989	2
132	7	3714	23129	6
133	7	44996	44996	2
134	7	52613	55464	350				7.5924e-97	224 (124)	nucleolus	5.8934e-43	528 (122)	ymr014w													2.0068e-11	193 (39)	Pbf2
								5.5794e-83	311 (131)	ribosome biogenesis	3.2327e-18	234 (54)	rpl8a													9.7944e-10	191 (36)	Pbf1
								5.3721e-10	196 (37)	RNA binding	1.1e-09	912 (100)	CDC42 (tet promoter)
135	7	69250	73488	8
136	7	85112	85112	2
137	7	92848	93397	2
138	7	98231	111785	2
139	7	117900	139851	5
140	7	141949	143762	2
141	7	167587	192140	4
142	7	202131	202131	1
143	7	256953	256953	2
144	7	301131	301813	6
145	7	311205	312740	4
146	7	375499	375499	9				0.00059222	518 (5)	protein binding				2.1971e-06	67 (4)	YAP1OE				3.98e-09	47 (5)	HSF1
147	7	402833	425445	24				5.4704e-05	249 (7)	lipid metabolic process	0.00019579	211 (6)	vma8
								0.00046121	350 (7)	endoplasmic reticulum
148	7	427476	427476	3
149	7	431858	435864	6
150	7	449898	457215	7
151	7	459354	524216	10				0.00017775	179 (4)	cell wall organization
152	7	529376	557236	4
153	7	592983	592983	1
154	7	625404	625404	1
155	7	656248	656248	1
156	7	682389	697549	5
157	7	705697	705697	3
158	7	707605	708261	3
159	7	708285	708285	2
160	7	708345	712004	3
161	7	787743	795152	6
162	7	804945	833786	6
163	7	853749	881977	1
164	7	886111	900134	2
165	7	905017	905018	1
166	7	911217	916675	3
167	7	919654	956838	9																						0.00014373	192 (4)	Ynr063w
168	7	974625	1007589	19
169	7	1048152	1048152	8
170	7	1051340	1083245	15
171	8	5776	19171	8
172	8	45098	46007	17	0.00016049	119 (4)	conjugation
					0.00022619	400 (6)	response to chemical stimulus
173	8	56246	63386	14	4.0247e-07	119 (7)	conjugation				1.3044e-05	63 (4)	swi5													6.1304e-05	188 (5)	Nhp6A
174	8	71742	72233	17	1.2031e-15	119 (15)	conjugation	0.00018445	307 (6)	chromosome	2.6593e-05	61 (4)	hir2							1.3158e-07	17 (4)	HIR2	5.565e-08	14 (4)	HIR2
					6.5412e-10	400 (17)	response to chemical stimulus	0.0002239	318 (6)	DNA binding										9.525e-07	27 (4)	HIR1	1.9337e-06	32 (4)	HIR1
					0.00017364	225 (8)	signal transduction																2.1963e-06	33 (4)	HIR3
175	8	80014	111680	90	3.6745e-13	119 (18)	conjugation				4.9059e-13	63 (14)	swi5													7.2035e-06	188 (13)	Gln3
					4.059e-08	211 (17)	site of polarized growth				4.0124e-12	59 (13)	fus3, kss1 (haploid)													0.00017657	188 (11)	Nhp6A
					3.2633e-07	400 (22)	response to chemical stimulus				7.8959e-12	127 (17)	yar014c
176	8	111682	111690	77	8.4843e-15	119 (18)	conjugation	1.0883e-14	119 (18)	conjugation	1.2916e-25	59 (21)	fus3, kss1 (haploid)	5.1398e-11	144 (16)	STE12OE	6.1129e-11	103 (14)	STE12	1.2336e-15	30 (12)	DIG1	2.0114e-18	52 (16)	STE12
					1.59e-09	211 (17)	site of polarized growth	1.0901e-07	211 (15)	site of polarized growth	4.5013e-24	119 (25)	dig1, dig2 (haploid)	4.9396e-10	99 (13)	SOK2OE	1.812e-08	87 (11)	DIG1	6.2074e-13	47 (12)	STE12	1.7089e-17	38 (14)	DIG1
					8.4947e-07	400 (19)	response to chemical stimulus	1.0552e-06	400 (19)	response to chemical stimulus	6.1667e-21	47 (17)	ste7 (haploid)	1.97e-09	133 (14)	MGA1OE	0.0001671	39 (5)	TEC1				4.4076e-06	33 (6)	TEC1
177	8	128732	140058	11	2.2837e-12	119 (11)	conjugation
					9.2578e-07	400 (11)	response to chemical stimulus
178	8	149336	152932	5
179	8	154225	176994	13
180	8	185012	188851	4
181	8	193175	209245	5
182	8	213595	213595	2
183	8	221933	224267	2
184	8	293131	340251	9
185	8	389044	410989	1
186	8	430123	457580	15
187	8	518539	521046	5
188	8	525546	525673	0
189	8	549634	549638	2
190	9	19607	19650	4
191	9	21454	21455	2
192	9	27026	33807	2
193	9	38608	47053	10
194	9	61273	88155	5
195	9	98949	141014	20																						0.00044441	192 (5)	Ynr063w
																										0.00047737	195 (5)	Aro80
																										0.00048877	196 (5)	Lys14
196	9	154733	155027	7
197	9	190794	191491	10
198	9	195965	259533	14
199	9	268352	268412	3
200	9	272372	289503	12
201	9	296453	296453	4
202	9	308848	334243	4
203	9	341216	341216	2
204	9	362631	372093	1
205	9	386046	386046	0
206	9	387979	415311	6
207	9	419418	420076	2
208	9	425547	437063	1
209	10	22213	36810	48	0.00039731	683 (8)	cellular_component	1.5511e-22	683 (35)	cellular_component	2.7176e-18	127 (18)	hog1 (haploid)							1.2244e-35	56 (23)	GAT3	6.6449e-38	77 (26)	YAP5	4.0525e-10	196 (14)	Xbp1
								1.3538e-15	80 (14)	helicase activity	2.2245e-16	892 (33)	swi4							2.9169e-35	94 (26)	YAP5	4.2857e-37	50 (23)	GAT3	3.52e-09	191 (13)	Ybr239c
											2.301e-08	5 (4)	hdf1							5.6668e-16	32 (11)	MSN4	5.6393e-22	53 (16)	MSN4	3.2021e-06	190 (10)	Ygr067c
210	10	39595	67350	22																2.0866e-06	25 (4)	YJL206C	2.88e-06	27 (4)	YJL206C
211	10	68085	69578	3
212	10	76840	87113	10
213	10	89097	101187	22	0.00029825	95 (4)	cell wall	0.0001553	440 (8)	cell cycle
214	10	101193	138712	15
215	10	147750	151310	11
216	10	159449	163850	5
217	10	185313	191768	4
218	10	204137	227894	20
219	10	259991	262593	4
220	10	307178	307178	3
221	10	325500	330465	16							0.00011321	94 (4)	vps8	1.919e-05	60 (4)	ZAP1OE
222	10	336317	374040	6
223	10	380085	388515	7
224	10	393255	393261	5
225	10	398821	453116	6
226	10	461201	464261	3
227	10	468983	469207	3
228	10	470292	503466	17							5.9429e-07	59 (5)	fus3, kss1 (haploid)
											1.947e-05	119 (5)	dig1, dig2 (haploid)
											2.6715e-05	127 (5)	yar014c
229	10	509429	513451	9
230	10	535311	548177	5
231	10	568228	572479	7
232	10	573371	621762	13
233	10	626962	628593	4
234	10	646911	646911	6
235	10	698149	715254	5	7.5304e-06	91 (4)	vitamin metabolic process
					0.00018826	683 (6)	cellular_component
236	10	731761	731761	0
237	11	590	31187	8
238	11	42738	47707	7
239	11	79182	103658	5
240	11	114412	120696	3
241	11	125459	153463	7
242	11	171771	194611	16
243	11	209627	222724	5
244	11	229040	247956	4
245	11	258243	272657	4
246	11	298361	315253	1
247	11	354466	354466	3
248	11	379062	397458	3
249	11	403418	405226	2
250	11	421190	421190	1
251	11	442468	446685	2
252	11	468771	468771	6
253	11	482069	522777	9
254	11	527135	527135	3
255	11	531549	566015	5
256	11	574956	579819	3
257	11	586769	586769	2
258	11	590637	624548	9
259	11	629611	629614	3
260	11	632285	666052	12				0.00054845	358 (5)	transporter activity										5.7599e-06	61 (4)	SMP1	1.7948e-05	81 (4)	SMP1
261	12	19609	27765	1
262	12	35970	35970	1
263	12	55040	86369	6
264	12	92674	99261	5
265	12	108809	126934	4
266	12	131338	131338	5
267	12	145780	145780	4
268	12	195531	210539	5
269	12	238298	239578	5
270	12	246579	257512	6
271	12	260113	260119	3
272	12	264911	274240	3
273	12	282091	317608	6
274	12	321827	332574	8
275	12	370434	381903	12
276	12	388933	388933	5
277	12	423789	433958	5
278	12	450041	508029	20							3.4427e-05	285 (7)	rnr1 (haploid **9)	8.3e-09	22 (5)	rfx1-D										2.6273e-06	193 (7)	Gcn4
														1.3903e-06	25 (4)	zap1-D										2.8155e-06	195 (7)	Srd1
														2.7978e-05	52 (4)	YPR015COE										2.9137e-06	196 (7)	Gat4
279	12	514835	516700	14
280	12	553064	556063	3
281	12	570433	570433	3
282	12	582499	582499	9	3.5677e-06	249 (8)	lipid metabolic process
					4.3818e-05	350 (8)	endoplasmic reticulum
283	12	607076	607076	20	8.8548e-19	249 (26)	lipid metabolic process
					3.02e-11	350 (22)	endoplasmic reticulum
284	12	611810	611997	53	6.6607e-19	249 (28)	lipid metabolic process				6.216e-08	60 (8)	top3 (haploid)	2.1832e-07	128 (10)	UPC2OE
					4.2211e-13	350 (26)	endoplasmic reticulum				0.00017887	272 (10)	Lovastatin	7.687e-06	148 (9)	GAT4OE
					5.665e-05	261 (13)	oxidoreductase activity				0.00019046	58 (5)	hmg1(haploid)	5.2578e-05	145 (8)	ECM22OE
285	12	634225	634227	26	2.8637e-21	249 (31)	lipid metabolic process	8.9552e-07	249 (9)	lipid metabolic process	3.34e-05	211 (7)	vma8
					2.9022e-12	350 (26)	endoplasmic reticulum
					2.2974e-07	261 (17)	oxidoreductase activity
286	12	635380	644136	39	5.78e-22	249 (36)	lipid metabolic process	3.0484e-11	249 (15)	lipid metabolic process				0.00042289	145 (6)	ECM22OE	0.00041729	52 (4)	HAP1				2.076e-08	139 (10)	HAP1
					9.4946e-13	350 (31)	endoplasmic reticulum	1.5651e-05	350 (11)	endoplasmic reticulum
					8.56e-09	261 (22)	oxidoreductase activity
287	12	659357	662627	185	2.3053e-21	249 (41)	lipid metabolic process	1.3078e-14	249 (36)	lipid metabolic process	1.2223e-13	58 (18)	hmg1(haploid)	3.711e-08	145 (20)	ECM22OE	7.158e-08	52 (12)	HAP1				1.2858e-31	139 (43)	HAP1	1.8862e-05	196 (19)	Oaf1
					7.6513e-13	350 (37)	endoplasmic reticulum	3.8687e-10	350 (36)	endoplasmic reticulum	2.4597e-12	154 (26)	Terbinafine	1.3788e-07	128 (18)	UPC2OE										0.00054098	193 (16)	Hal9
					1.169e-08	261 (26)	oxidoreductase activity	4.33e-09	261 (29)	oxidoreductase activity	2.5221e-10	247 (30)	cup5	3.3856e-06	99 (14)	SOK2OE
288	12	668249	697260	101	8.5476e-23	249 (42)	lipid metabolic process	3.7404e-11	249 (23)	lipid metabolic process	6.417e-06	247 (16)	cup5				1.841e-08	52 (10)	HAP1				2.9177e-20	139 (26)	HAP1
					1.6992e-12	350 (36)	endoplasmic reticulum	0.00013401	350 (17)	endoplasmic reticulum	1.973e-05	211 (14)	vma8
					3.024e-08	261 (25)	oxidoreductase activity	0.00014996	286 (15)	mitochondrial envelope
289	12	704828	713686	34	3.1309e-18	249 (29)	lipid metabolic process	0.00015053	46 (4)	phosphoprotein phosphatase activity
					1.2549e-11	350 (26)	endoplasmic reticulum
					5.4517e-07	261 (17)	oxidoreductase activity
290	12	719857	722343	16	5.5377e-18	249 (25)	lipid metabolic process
					1.5174e-11	350 (22)	endoplasmic reticulum
					3.3767e-05	261 (12)	oxidoreductase activity
291	12	733838	748735	11	6.135e-18	249 (22)	lipid metabolic process
					1.6089e-10	350 (18)	endoplasmic reticulum
					0.00029141	261 (9)	oxidoreductase activity
292	12	757570	770327	15	1.1809e-16	249 (21)	lipid metabolic process
					1.48e-09	350 (17)	endoplasmic reticulum
293	12	777813	777813	1	8.4198e-06	350 (8)	endoplasmic reticulum
					9.6338e-06	249 (7)	lipid metabolic process
294	12	782839	790025	18	2.29e-18	80 (15)	helicase activity				2.6506e-05	119 (5)	dig1, dig2 (haploid)
					9.9751e-06	683 (16)	cellular_component				2.9697e-05	59 (4)	fus3, kss1 (haploid)
											4.1046e-05	64 (4)	rpl20a
295	12	796771	824230	44	2.2534e-20	80 (15)	helicase activity	8.0322e-18	80 (15)	helicase activity	1.1183e-20	127 (19)	hog1 (haploid)							1.2607e-34	94 (25)	YAP5	4.9396e-35	77 (24)	YAP5	1.4629e-07	191 (11)	Ybr239c
					1.1879e-06	683 (15)	cellular_component	1.1509e-13	683 (26)	cellular_component	8.401e-14	892 (29)	swi4							2.1178e-32	56 (21)	GAT3	1.084e-33	50 (21)	GAT3	1.9054e-07	196 (11)	Xbp1
											6.501e-08	15 (5)	yil037c (haploid)							2.0177e-18	32 (12)	MSN4	1.0685e-22	53 (16)	MSN4
296	12	829265	829705	2
297	12	849485	858996	6
298	12	872448	872460	11
299	12	881579	881903	6
300	12	899898	927421	16										0.00022355	112 (4)	XBP1OE
301	12	956366	965335	10
302	12	987750	987750	3
303	12	990751	1000554	6
304	12	1006711	1006711	7	5.1388e-17	80 (10)	helicase activity
					0.00032995	683 (7)	cellular_component
305	12	1014016	1023795	10	1.252e-19	80 (15)	helicase activity	0.00017775	179 (4)	cell wall organization
					1.1833e-13	683 (23)	cellular_component
306	12	1031679	1056097	54	4.6384e-18	683 (31)	cellular_component	1.1946e-17	683 (33)	cellular_component	7.8307e-16	127 (17)	hog1 (haploid)							2.9245e-41	94 (30)	YAP5	3.5921e-40	77 (28)	YAP5	1.5978e-07	191 (12)	Ybr239c
					2.5411e-17	80 (15)	helicase activity	2.7101e-16	80 (15)	helicase activity	4.4797e-15	892 (34)	swi4							3.1851e-36	56 (24)	GAT3	9.1695e-38	50 (24)	GAT3	1.2929e-05	196 (10)	Xbp1
											3.736e-08	5 (4)	hdf1							3.1748e-17	32 (12)	MSN4	5.0817e-21	53 (16)	MSN4
307	12	1056103	1059930	45	1.0293e-17	683 (30)	cellular_component	6.5406e-19	683 (31)	cellular_component	2.1681e-17	127 (17)	hog1 (haploid)							1.8133e-40	94 (28)	YAP5	3.9314e-41	77 (27)	YAP5	1.752e-08	191 (12)	Ybr239c
					1.1917e-17	80 (15)	helicase activity	1.1917e-17	80 (15)	helicase activity	1.9381e-14	892 (30)	swi4							1.6561e-36	56 (23)	GAT3	5.7789e-38	50 (23)	GAT3	2.2653e-06	196 (10)	Xbp1
											6.056e-08	28 (6)	ymr029c							2.5179e-16	59 (13)	PDR1	1.2866e-20	53 (15)	MSN4
308	12	1067085	1067123	39	2.29e-18	80 (15)	helicase activity	9.2768e-19	80 (15)	helicase activity	1.122e-18	127 (17)	hog1 (haploid)							9.6182e-39	94 (26)	YAP5	4.2294e-39	77 (25)	YAP5	2.84e-09	191 (12)	Ybr239c
					7.4409e-16	683 (27)	cellular_component	1.049e-16	683 (27)	cellular_component	7.5738e-15	892 (28)	swi4							3.4776e-36	56 (22)	GAT3	1.4659e-37	50 (22)	GAT3	5.4174e-07	196 (10)	Xbp1
											2.476e-08	28 (6)	ymr029c							3.8037e-19	32 (12)	MSN4	9.9763e-24	53 (16)	MSN4	0.00035069	198 (7)	Mcm1
309	13	27644	33681	11
310	13	46070	57145	76	7.5645e-06	215 (11)	cellular amino acid and derivative metabolic process	0.00012404	215 (11)	cellular amino acid and derivative metabolic process	2.6885e-06	205 (13)	med2 (haploid)							5.5253e-07	38 (7)	BAS1	4.5562e-07	37 (7)	BAS1	5.8876e-05	198 (11)	Bas1
											3.598e-05	29 (5)	hpt1							0.00018568	22 (4)	ZAP1	0.00012552	20 (4)	ZAP1
311	13	64970	87587	18	0.00015126	215 (8)	cellular amino acid and derivative metabolic process	0.00043944	215 (5)	cellular amino acid and derivative metabolic process										5.0226e-06	38 (4)	BAS1	4.5029e-06	37 (4)	BAS1	2.2707e-05	198 (6)	Bas1
312	13	91085	94053	4
313	13	96015	130069	21	8.1134e-05	215 (7)	cellular amino acid and derivative metabolic process
314	13	149075	149075	3
315	13	158910	164026	13
316	13	178636	205921	1
317	13	216022	216028	3
318	13	227254	255564	7
319	13	261719	286122	12
320	13	298181	299950	4
321	13	328865	328865	9							0.00018541	205 (4)	med2 (haploid)							6.0048e-06	86 (4)	PHD1				0.00015573	196 (4)	Lys14
											0.00020735	211 (4)	sod1 (haploid)
322	13	361370	362346	2
323	13	371857	379981	8
324	13	390351	404546	7
325	13	410287	410287	5
326	13	430164	445622	2
327	13	480708	505628	7							0.00011029	917 (6)	rpd3 (haploid)
328	13	505636	513778	3
329	13	535359	535359	2
330	13	554836	556841	3
331	13	562907	597711	7
332	13	649250	649253	1
333	13	686206	686206	1
334	13	697899	698980	3
335	13	718930	727057	2
336	13	789460	789466	2
337	13	824809	824809	3
338	13	843356	855635	7
339	13	885665	885665	1
340	13	905780	923511	11																						0.00040137	198 (4)	Rpn4
341	14	13845	13845	0
342	14	19885	38852	11							2.3974e-05	206 (5)	pfd2 (**14)
											0.00010193	710 (7)	yhr011w (**14)
343	14	61469	61469	4
344	14	89161	109527	3
345	14	116131	116131	4
346	14	168128	168128	2
347	14	171103	191243	5
348	14	206186	220948	1
349	14	235423	254155	3
350	14	258590	281187	3
351	14	314883	330368	2
352	14	340077	340077	0
353	14	358641	358641	3
354	14	368178	402312	11
355	14	410244	412758	13	2.9301e-11	373 (17)	translation
					7.55e-09	330 (14)	ribosome
					5.5252e-07	325 (12)	structural molecule activity
356	14	418269	418269	8	0.00032718	373 (8)	translation
357	14	449639	449639	448	7.2369e-30	373 (95)	translation	2.2935e-28	373 (97)	translation	4.3057e-14	734 (115)	2-deoxy-D-glucose													0.00055682	193 (29)	Smp1
					1.1242e-17	330 (71)	ribosome	1.4444e-15	325 (70)	structural molecule activity	1.1997e-12	572 (94)	rml2 (**13)
					1.8647e-17	325 (70)	structural molecule activity	1.3649e-13	330 (67)	ribosome	8.117e-08	509 (13)	CMD1 (tet promoter)
358	14	486861	486861	354	1.0881e-30	373 (94)	translation	1.4559e-29	373 (87)	translation	2.3823e-14	734 (98)	2-deoxy-D-glucose
					1.7117e-17	330 (69)	ribosome	5.0013e-19	330 (67)	ribosome	6.5883e-11	572 (76)	rml2 (**13)
					2.9407e-17	325 (68)	structural molecule activity	4.2251e-18	325 (65)	structural molecule activity	1.633e-08	61 (18)	IDI1 (tet promoter)
359	14	502316	525064	47	5.19e-35	373 (83)	translation	1.6029e-05	286 (11)	mitochondrial envelope
					8.1312e-24	330 (65)	ribosome
					6.5834e-22	325 (62)	structural molecule activity
360	14	534449	547072	27	6.2966e-13	330 (25)	ribosome
					3.624e-12	325 (24)	structural molecule activity
					9.9367e-12	373 (25)	translation
361	14	549682	618548	45	3.0471e-12	330 (25)	ribosome
					1.6119e-11	325 (24)	structural molecule activity
					4.625e-11	373 (25)	translation
362	14	648788	648788	10	3.2e-09	330 (14)	ribosome
					2.856e-08	325 (13)	structural molecule activity
					1.4709e-07	373 (13)	translation
363	14	686853	692618	0
364	14	694765	695114	1
365	14	701565	714215	6
366	14	731633	732029	3
367	15	1152	33217	22
368	15	37207	44550	19
369	15	47951	59733	12
370	15	76724	76724	2
371	15	89211	141633	85	0.00048774	249 (14)	carbohydrate metabolic process				7.3552e-10	59 (11)	fus3, kss1 (haploid)				0.00026644	39 (5)	TEC1							0.00010471	188 (11)	Gln3
											1.42e-09	239 (19)	rtg1
											1.53e-09	63 (11)	swi5
372	15	143597	150651	21
373	15	154177	180961	406	2.7832e-06	249 (32)	carbohydrate metabolic process	3.5036e-05	249 (36)	carbohydrate metabolic process	4.7232e-28	124 (52)	cka2	1.5826e-39	140 (66)	sok2-D	8.5305e-06	79 (18)	MSN4							8.2715e-17	196 (51)	Usv1
								0.0004753	544 (21)	protein modification process	4.3354e-25	129 (50)	sir4	1.3159e-28	81 (43)	MSN2OE	2.5485e-05	93 (19)	MSN2							9.4484e-10	197 (40)	Yer130c
											5.7074e-21	239 (63)	rtg1	3.9572e-22	84 (38)	MIG1OE	2.5485e-05	93 (19)	SKN7							1.861e-08	192 (37)	Yml081w
374	15	193911	193911	27
375	15	202370	210839	8
376	15	220337	220337	2
377	15	248746	248746	6							3.8639e-05	231 (4)	bim1 (**15)
378	15	255000	274227	1
379	15	276469	282525	6
380	15	290670	301077	23
381	15	338018	338018	5
382	15	348934	409779	27				2.5589e-05	358 (9)	transporter activity
								3.7953e-05	286 (8)	mitochondrial envelope
								0.00011272	168 (6)	generation of precursor metabolites and energy
383	15	411901	438975	12
384	15	439041	446514	4
385	15	461652	461694	3
386	15	469463	481586	1	0.0001941	358 (5)	transporter activity
387	15	488274	496730	2	1.4812e-05	168 (5)	generation of precursor metabolites and energy
					0.00019149	286 (5)	mitochondrial envelope
					0.00054845	358 (5)	transporter activity
388	15	515917	546197	66	8.2294e-31	168 (27)	generation of precursor metabolites and energy	4.0285e-18	168 (22)	generation of precursor metabolites and energy	2.28e-09	158 (14)	rts1	9.865e-18	96 (18)	HAP4OE	4.19e-09	35 (8)	HAP4	9.2236e-17	61 (15)	HAP4	6.9196e-16	69 (15)	HAP4
					7.3204e-23	286 (26)	mitochondrial envelope	3.5862e-13	286 (22)	mitochondrial envelope	3.4e-09	592 (25)	she4										3.905e-06	139 (10)	HAP1
					2.6281e-15	358 (22)	transporter activity	4.951e-10	261 (18)	oxidoreductase activity	1.9402e-06	231 (13)	bim1 (**15)
389	15	551819	581277	76	8.8631e-31	168 (29)	generation of precursor metabolites and energy	1.8559e-28	168 (31)	generation of precursor metabolites and energy	1.7216e-10	158 (16)	rts1	1.5794e-16	96 (18)	HAP4OE	5.8543e-06	35 (6)	HAP4	9.0343e-16	61 (15)	HAP4	6.6865e-15	69 (15)	HAP4
					7.7016e-24	286 (29)	mitochondrial envelope	1.0283e-13	82 (15)	cellular respiration	8.1302e-10	592 (28)	she4							0.00018568	22 (4)	HAP3	3.598e-05	29 (5)	HAP3
					4.6733e-12	358 (21)	transporter activity	1.1379e-13	286 (24)	mitochondrial envelope	2.9943e-07	231 (15)	bim1 (**15)
390	15	587256	619862	21
391	15	632882	632894	13
392	15	683301	690367	3
393	15	703769	715809	6
394	15	747543	747543	3
395	15	779974	798209	5
396	15	802724	865782	16
397	15	880783	889464	6
398	15	930110	937036	1
399	15	945781	945781	11
400	15	968429	970605	3
401	15	1031495	1031657	2
402	15	1065719	1075593	0
403	16	70847	70853	4
404	16	84943	128717	4
405	16	182953	207356	4
406	16	239627	239627	1
407	16	252113	280629	5
408	16	318068	318068	2
409	16	336013	336013	3
410	16	368086	368296	6
411	16	387239	428612	9							7.4356e-05	335 (5)	rpl27a (**4)
412	16	428900	429188	11
413	16	437335	442503	1
414	16	445372	462646	20
415	16	486637	486787	7
416	16	489143	500354	20
417	16	511400	523450	24
418	16	533282	555416	23
419	16	590622	604010	11
420	16	618575	620596	6
421	16	695782	704388	0
422	16	711614	711614	1
423	16	718892	718893	0
424	16	744530	748158	4
425	16	787283	787283	0
426	16	819247	825431	1
427	16	890898	897526	3
428	16	927500	932538	3

## Sheet: TeloGroup
A list of all genes in the Telomere Group overlap - 38 genes in at least 2 modules
name		chr	loc		desc	GO categories
located in Cis to a hotspot and in the eQTL module.
YDR544C		4	1525509	1525081	Dubious open reading frame unlikely to encode a functional protein, based on available experimental and comparative sequence data	unknown
YDR545W	YRF1-1	4	1526307	1531697	Helicase encoded by the Y' element of subtelomeric regions, highly expressed in the mutants lacking the telomerase component TLC1; potentially phosphorylated by Cdc28p	helicase activity, telomere maintenance, nucleus
YJL225C		10	6130	466	Putative protein of unknown function; similarity to DNA helicases that are also encoded within subtelomeric Y' elements and induced in telomerase deficient survivors	helicase activity.
YLR462W		12	1065954	1066562	Putative protein of unknown function with similarity to helicases; YLR462W is within the telomere on the right arm of chromosome XII	unknown
YLR464W		12	1066570	1067499	Putative protein of unknown function; intron is predicted but not detected experimentally; YLR464W overlaps the verified gene YRF1-4/YLR466W and two dubious ORFs YLR463C and YLR465C	unknown
YLR466W	YRF1-4	12	1067085	1071233	Helicase encoded by the Y' element of subtelomeric regions, highly expressed in the mutants lacking the telomerase component TLC1; potentially phosphorylated by Cdc28p	helicase activity, telomere maintenance, nucleus
YLR467W	YRF1-5	12	1072506	1077896	Helicase encoded by the Y' element of subtelomeric regions, highly expressed in the mutants lacking the telomerase component TLC1; potentially phosphorylated by Cdc28p	helicase activity, telomere maintenance, nucleus
Genes not located in cis to a hotspot and in the eQTL module.
YBL111C		2	5009	2907	Helicase-like protein encoded within the telomeric Y' element	unknown
YBL112C		2	2899	2582	Putative protein of unknown function; YBL112C is contained within TEL02L	unknown
YBL113C		2	2658	280	Helicase-like protein encoded within the telomeric Y' element	helicase activity
YEL074W		5	6126	6464	Hypothetical protein	unknown
YEL075C		5	5713	5345	Putative protein of unknown function	unknown
YEL076C		5	5114	4464	Putative protein of unknown function	unknown
YEL076C-A		5	5114	4185	Putative protein of unknown function	unknown
YEL076W-C		5	4870	5481	Dubious open reading frame unlikely to encode a functional protein, based on available experimental and comparative sequence data	unknown
YEL077C		5	4097	264	Helicase-like protein encoded within the telomeric Y' element	helicase activity
YER189W		5	571150	571518	Putative protein of unknown function	unknown	(in telomere)
YER190W	YRF1-2	5	571475	576520	Helicase encoded by the Y' element of subtelomeric regions, highly expressed in the mutants lacking the telomerase component TLC1; potentially phosphorylated by Cdc28p; induced by treatment with 8-methoxypsoralen and UVA irradiation	helicase activity, telomere maintenance, nucleus
YFL064C		6	3846	3322	Putative protein of unknown function	unknown
YFL065C		6	3338	3030	Putative protein of unknown function; induced by treatment with 8-methoxypsoralen and UVA irradiation	unknown
YFL066C		6	2615	1437	Helicase-like protein encoded within the telomeric Y' element; induced by treatment with 8-methoxypsoralen and UVA irradiation	unknown
YFL067W		6	836	1363	Protein of unknown function, down-regulated at low calcium levels	unknown
YFL068W		6	53	535	Putative protein of unknown function	unknown
YGR296W	YRF1-3	7	1084871	1090598	Helicase encoded by the Y' element of subtelomeric regions, highly expressed in the mutants lacking the telomerase component TLC1; potentially phosphorylated by Cdc28p	helicase activity, telomere maintenance, nucleus
YHL049C		8	4540	3725	Putative protein of unknown function	unknown
YHL050C		8	3310	445	Putative protein of unknown function, potential Cdc28p substrate	helicase activity
YHR218W		8	558014	559924	Helicase-like protein encoded within the telomeric Y' element	unknown
YHR219W		8	560173	562047	Putative protein of unknown function with similarity to helicases; located in the telomere region on the right arm of chromosome VIII	unknown
YIL177C		9	6147	483	Putative protein of unknown function; similarity to DNA helicases that are encoded within subtelomeric Y' elements and induced in telomerase deficient survivors	helicase activity
YJR115W		10	639932	640441	Putative protein of unknown function	unknown
YLL066C		12	9836	6120	Putative protein of unknown function with similarity to helicases; YLL066C is not an essential gene	helicase activity
YLL067C		12	4301	585	Putative protein of unknown function with similarity to helicases	unknown
YML133C		13	4684	461	Putative protein of unknown function with similarity to helicases; the authentic, non-tagged protein is detected in highly purified mitochondria in high-throughput studies; YML133C contains an intron	helicase activity, mitochondrion
YNL331C		14	17248	16118	Putative aryl-alcohol dehydrogenase with similarity to P. chrysosporium aryl-alcohol dehydrogenase; mutational analysis has not yet revealed a physiological role	Aryl-alcohol dehydrogenase activity, cellular aldehyde metabolic process
YNL339C	YRF1-6	14	6098	371	Helicase encoded by the Y' element of subtelomeric regions, highly expressed in the mutants lacking the telomerase component TLC1; potentially phosphorylated by Cdc28p	helicase activity, telomere maintenance, nucleus
YPL283C	YRF1-7	16	6007	280	Helicase encoded by the Y' element of subtelomeric regions, highly expressed in the mutants lacking the telomerase component TLC1; potentially phosphorylated by Cdc28p	helicase activity, telomere maintenance, nucleus
YPR202W		16	943028	943892	Putative protein of unknown function with similarity to telomere-encoded helicases; YPR202W is not an essential gene; transcript is predicted to be spliced but there is no evidence that it is spliced in vivo	unknown
YPR203W		16	943876	944184	Putative protein of unknown function	unknown

## Sheet: RetroGroup
A list of all overlapping genes in the Retrotransposon Group - 35 genes associated to at least 2 of the three hotspots
name		chr	loc		SGD description
YAL002W	VPS8	1	14300	14800	Membrane-associated protein that interacts with Vps21p to facilitate soluble vacuolar protein localization; component of the CORVET complex; required for localization and trafficking of the CPY sorting receptor; contains RING finger motif
YAR029W		1	185000	190000	Member of DUP240 gene family but contains no transmembrane domains; green fluorescent protein (GFP)-fusion protein localizes to the cytoplasm in a punctate pattern
YBL005W-A		2	221333	222655	Retrotransposon TYA Gag and TYB Pol genes; transcribed/translated as one unit; polyprotein is processed to make a nucleocapsid-like protein (Gag), reverse transcriptase (RT), protease (PR), and integrase (IN); similar to retroviral genes
YBL005W-B		2	221000	226000	Retrotransposon TYA Gag and TYB Pol genes; transcribed/translated as one unit; polyprotein is processed to make a nucleocapsid-like protein (Gag), reverse transcriptase (RT), protease (PR), and integrase (IN); similar to retroviral genes
YBL101W-B		2	29000	34000	Retrotransposon TYA Gag and TYB Pol genes; transcribed/translated as one unit; polyprtein is processed to make a nucleocapsid-like protein (Gag), reverse transcriptase (RT), protease (PR), and integrase (IN); similar to retroviral genes
YBR012W-B		2	259000	264000	Retrotransposon TYA Gag and TYB Pol genes; transcribed/translated as one unit; polyprotein is processed to make a nucleocapsid-like protein (Gag), reverse transcriptase (RT), protease (PR), and integrase (IN); similar to retroviral genes
YBR013C		2	264000	269000	Putative protein of unknown function, haploid deletion mutant exhibits synthetic phenotype with alpha-synuclein
YCL019W		3	85000	90000	Retrotransposon TYA Gag and TYB Pol genes; transcribed/translated as one unit; polyprotein is processed to make a nucleocapsid-like protein (Gag), reverse transcriptase (RT), protease (PR), and integrase (IN); similar to retroviral genes
YCL069W		3	9706	11082	Permease of basic amino acids in the vacuolar membrane
YCR018C-A		3	151000	156000	Putative protein of unknown function; encoded opposite a Ty1 LTR
YCR032W		3	179516	186019	PProtein homologous to human Chediak-Higashi syndrome and murine Beige proteins, which are implicated in disease syndromes due to defective lysosomal trafficking; mutant phenotype and genetic interactions suggest a role in protein sorting
YDL246C	SOR2	4	8000	13000	Protein of unknown function; protein sequence is 99% identical to the Sor1p sorbitol dehydrogenase; computational analysis of large-scale protein-protein interaction data also suggests a role in fructose or mannose metabolism
YDR034C-A		4	520690	520514	Putative protein of unknown function; contained within the solo Ty1 LTR element YDRWdelta7
YDR170W-A		4	803193	804515	Retrotransposon TYA Gag gene; Gag is a nucleocapsid protein that is the structural constituent of virus-like particles (VLPs); similar to retroviral Gag; YDR170W-A is part of a mutant retrotransposon
YDR283C	AAS1	4	1030046	1025067	Protein kinase, phosphorylates the alpha-subunit of translation initiation factor eIF2 (Sui2p) in response to starvation; activated by uncharged tRNAs and the Gcn1p-Gcn20p complex; contributes to DNA damage checkpoint control
YEL069C	HXT13	5	23231	21537	Hexose transporter, induced in the presence of non-fermentable carbon sources, induced by low levels of glucose, repressed by high levels of glucose
YER138C		5	449020	443752	Retrotransposon TYA Gag and TYB Pol genes; transcribed/translated as one unit; polyprotein is processed to make a nucleocapsid-like protein (Gag), reverse transcriptase (RT), protease (PR), and integrase (IN); similar to retroviral genes
YER160C		5	498119	492851	Retrotransposon TYA Gag and TYB Pol genes; transcribed/translated as one unit; polyprotein is processed to make a nucleocapsid-like protein (Gag), reverse transcriptase (RT), protease (PR), and integrase (IN); similar to retroviral genes
YFL002W-A		6	138199	143512	Retrotransposon TYA Gag and TYB Pol genes; transcribed/translated as one unit; polyprotein is processed to make a nucleocapsid-like protein (Gag), reverse transcriptase (RT), protease (PR), and integrase (IN); similar to retroviral genes
YFL035C-A	MOB2	6	63992	63015	Component of the RAM signaling network, that activates the Cbk1p kinase, thereby facilitating the Ace2p-dependent daughter cell-specific transcription of genes involved in cell separation; similar to Mob1p
YHR102W	KIC1	8	316575	319817	Protein kinase of the PAK/Ste20 kinase family, required for cell integrity possibly through regulating 1,6-beta-glucan levels in the wall; physically interacts with Cdc31p (centrin), which is a component of the spindle pole body
YHR214C-B		8	549346	543964	Retrotransposon TYA Gag and TYB Pol genes; transcribed/translated as one unit; polyprotein is processed to make a nucleocapsid-like protein (Gag), reverse transcriptase (RT), protease (PR), and integrase (IN); similar to retroviral genes
YIL015C-A		9	325524	325210	Putative protein of unknown function
YIL147C	SLN1	9	73453	69791	Histidine kinase osmosensor that regulates a MAP kinase cascade; transmembrane protein with an intracellular kinase domain that signals to Ypd1p and Ssk1p, thereby forming a phosphorelay system similar to bacterial two-component regulators
YJR029W		10	478336	483604	Retrotransposon TYA Gag and TYB Pol genes; transcribed/translated as one unit; polyprotein is processed to make a nucleocapsid-like protein (Gag), reverse transcriptase (RT), protease (PR), and integrase (IN); similar to retroviral genes
YJR039W		10	503928	507293	Putative protein of unknown function; the authentic, non-tagged protein is detected in highly purified mitochondria in high-throughput studies
YLR225C		12	588920	587697	Putative protein of unknown function; green fluorescent protein (GFP)-fusion protein localizes to the cytoplasm; YLR225C is not an essential gene
YML039W		13	196628	201896	Retrotransposon TYA Gag and TYB Pol genes; transcribed/translated as one unit; polyprotein is processed to make a nucleocapsid-like protein (Gag), reverse transcriptase (RT), protease (PR), and integrase (IN); similar to retroviral genes
YML045W		13	184461	189729	Retrotransposon TYA Gag and TYB Pol genes; transcribed/translated as one unit; polyprotein is processed to make a nucleocapsid-like protein (Gag), reverse transcriptase (RT), protease (PR), and integrase (IN); similar to retroviral genes
YML049C	RSE1	13	178305	174220	Protein involved in pre-mRNA splicing; component of the pre-spliceosome; associates with U2 snRNA; involved in ER to Golgi transport
YMR045C		13	362626	357358	Retrotransposon TYA Gag and TYB Pol genes; transcribed/translated as one unit; polyprotein is processed to make a nucleocapsid-like protein (Gag), reverse transcriptase (RT), protease (PR), and integrase (IN); similar to retroviral genes
YMR046C		13	32626	361304	Retrotransposon TYA Gag gene co-transcribed with TYB Pol; translated as TYA or TYA-TYB polyprotein; Gag is a nucleocapsid protein that is the structural constituent of virus-like particles (VLPs); similar to retroviral Gag
YMR158C-B		13	573330	573193	Putative protein of unknown function, may contain a lipid attachment site; YMR158C-A is not an essential gene (
YOR304W	ISW2	15	884512	887874	ATP-dependent DNA translocase involved in chromatin remodeling; ATPase component that, with Itc1p, forms a complex required for repression of a-specific genes, INO1, and early meiotic genes during mitotic growth
YPL139C	UME1	16	291050	289668	Negative regulator of meiosis, required for repression of a subset of meiotic genes during vegetative growth, binding of histone deacetylase Rpd3p required for activity, contains a NEE box and a WD repeat motif; homologous with Wtm1p, Wtm2p
					63 (12)	swi5										4.7023e-17	93 (13)	8 80014 111680	2.1916e-44	46 (22)	8 56246 63386	5.7294e-50	48 (24)	5 458085 458085	2.2376e-54	36 (24)	5 458085 458085
					59 (11)	fus3, kss1 (haploid)										2.0878e-15	17 (8)	5 458085 458085	9.4015e-41	62 (22)	5 458085 458085	2.6682e-43	127 (26)	8 80014 111680	1.7617e-49	79 (26)	8 80014 111680
					239 (15)	rtg1										8.8727e-14	62 (10)	5 420595 430931	6.1475e-35	30 (17)	10 568228 572479	8.3673e-23	120 (17)	15 89211 141633	1.2067e-38	28 (18)	5 468641 468641

## Sheet: RibiGroup
The 194 genes that are associated with all 4 Ribi eQTL hotspots
name		chr	loc		SGD desc
Candidates in Module
YBR154C	RPB5	2	549009	548362	RNA polymerase subunit ABC27, common to RNA polymerases I, II, and III; contacts DNA and affects transactivation
YBR155W	CNS1	2	549771	550928	TPR-containing co-chaperone; binds both Hsp82p (Hsp90) and Ssa1p (Hsp70) and stimulates the ATPase activity of SSA1, ts mutants reduce Hsp82p function while over expression suppresses the phenotypes of an HSP82 ts allele and a cpr7 deletion
YBR214W	SDS24	2	651415	652998	One of two S. cerevisiae homologs (Sds23p and Sds24p) of the S. pombe Sds23 protein, which is implicated in APC/cyclosome regulation; involved in cell separation during budding; may play an indirect role in fluid-phase endocytosis
YBR247C	ENP1	2	714455	713004	Protein associated with U3 and U14 snoRNAs, required for pre-rRNA processing and 40S ribosomal subunit synthesis; localized in the nucleus and concentrated in the nucleolus
YBR267W	REI1	2	739841	741022	Cytoplasmic pre-60S factor; required for the correct recycling of shuttling factors Alb1, Arx1 and Tif6 at the end of the ribosomal large subunit biogenesis; involved in bud growth in the mitotic signaling network
YER126C	NSA2	5	414179	413394	Protein constituent of 66S pre-ribosomal particles, contributes to processing of the 27S pre-rRNA
YER127W	LCP5	5	414481	415554	Essential protein involved in maturation of 18S rRNA; depletion leads to inhibited pre-rRNA processing and reduced polysome levels; localizes primarily to the nucleolus
YGL241W	KAP114	7	45445	48459	Karyopherin, responsible for nuclear import of Spt15p, Sua7p, histones H2A and H2B, and Nap1p; amino terminus shows similarity to those of other importins, particularly Cse1p; localization is primarily nuclear
YGL246C	RAI1	7	38780	37617	Nuclear protein with decapping endonuclease activity targeted toward mRNAs with unmethylated 7-methylguanosine cap structures; binds to and stabilizes the exoribonuclease Rat1p; required for pre-rRNA processing; homologous to human DOM3Z
Other genes in Module
YAL025C	MAK16	1	101145	100225	Essential nuclear protein, constituent of 66S pre-ribosomal particles; required for maturation of 25S and 5.8S rRNAs; required for maintenance of M1 satellite double-stranded RNA of the L-A virus
YAL028W	FRT2	1	92900	94486	Tail-anchored ER membrane protein, interacts with homolog Frt1p; promotes growth in conditions of high Na+, alkaline pH, or cell wall stress, possibly via a role in posttranslational translocation; potential Cdc28p substrate
YAL031C	GIP4	1	87031	84749	Cytoplasmic Glc7-interacting protein whose overexpression relocalizes Glc7p from the nucleus and prevents chromosome segregation; potential Cdc28p substrate
YAL059W	ECM1	1	36509	37147	Pre-ribosomal factor involved in 60S ribosomal protein subunit export; associates with the pre-60S particle; shuttles between the nucleus and cytoplasm
YAR008W	SEN34	1	158966	159793	Subunit of the tRNA splicing endonuclease, which is composed of Sen2p, Sen15p, Sen34p, and Sen54p; Sen34p contains the active site for tRNA 3' splice site cleavage and has similarity to Sen2p and to Archaeal tRNA splicing endonuclease
YCL054W	SPB1	3	31449	33974	AdoMet-dependent methyltransferase involved in rRNA processing and 60S ribosomal subunit maturation; methylates G2922 in the tRNA docking site of the large subunit rRNA and in the absence of snR52, U2921; suppressor of PAB1 mutants
YCL059C	KRR1	3	23379	22429	Essential nucleolar protein required for the synthesis of 18S rRNA and for the assembly of 40S ribosomal subunit
YCR016W		3	143634	144506	Putative protein of unknown function; green fluorescent protein (GFP)-fusion protein localizes to the nucleolus and nucleus; predicted to be involved in ribosome biogenesis
YCR057C	PWP2	3	223228	220457	Conserved 90S pre-ribosomal component essential for proper endonucleolytic cleavage of the 35 S rRNA precursor at A0, A1, and A2 sites; contains eight WD-repeats; PWP2 deletion leads to defects in cell cycle and bud morphogenesis
YDL031W	DBP10	4	394217	397204	Putative ATP-dependent RNA helicase of the DEAD-box protein family, constituent of 66S pre-ribosomal particles; essential protein involved in ribosome biogenesis
YDL050C		4	364817	364446	Dubious ORF unlikely to encode a protein, based on available experimental and comparative sequence data
YDL051W	LHP1	4	363952	364779	RNA binding protein required for maturation of tRNA and U6 snRNA precursors; acts as a molecular chaperone for RNAs transcribed by polymerase III; homologous to human La (SS-B) autoantigen
YDL060W	TSR1	4	341619	343985	Protein required for processing of 20S pre-rRNA in the cytoplasm, associates with pre-40S ribosomal particles
YDL063C		4	340134	338272	Protein required for biogenesis of the large ribosomal subunit; green fluorescent protein (GFP)-fusion protein localizes to the cytoplasm and nucleus
YDL148C	NOP14	4	190586	188154	Nucleolar protein, forms a complex with Noc4p that mediates maturation and nuclear export of 40S ribosomal subunits; also present in the small subunit processome complex, which is required for processing of pre-18S rRNA
YDL150W	RPC53	4	183343	184611	RNA polymerase III subunit C53
YDL153C	SAS10	4	183018	181186	Essential subunit of U3-containing Small Subunit (SSU) processome complex involved in production of 18S rRNA and assembly of small ribosomal subunit; disrupts silencing when overproduced; mutant has increased aneuploidy tolerance
YDL201W	TRM8	4	99561	100421	Subunit of a tRNA methyltransferase complex composed of Trm8p and Trm82p that catalyzes 7-methylguanosine modification of tRNA
YDL208W	NHP2	4	87512	87982	Nuclear protein related to mammalian high mobility group (HMG) proteins, essential for function of H/ACA-type snoRNPs, which are involved in 18S rRNA processing
YDL213C	NOP6	4	77966	77289	rRNA-binding protein required for 40S ribosomal subunit biogenesis; contains an RNA recognition motif (RRM) and has similarity to hydrophilins; NOP6 may be a fungal-specific gene as no homologs have been yet identified in higher eukaryotes
YDR021W	FAL1	4	486804	488003	Nucleolar protein required for maturation of 18S rRNA, member of the eIF4A subfamily of DEAD-box ATP-dependent RNA helicases
YDR060W	MAK21	4	570649	573726	Constituent of 66S pre-ribosomal particles, required for large (60S) ribosomal subunit biogenesis; involved in nuclear export of pre-ribosomes; required for maintenance of dsRNA virus; homolog of human CAATT-binding protein
YDR083W	RRP8	4	612073	613251	Nucleolar protein involved in rRNA processing, pre-rRNA cleavage at site A2; also involved in telomere maintenance; mutation is synthetically lethal with a gar1 mutation
YDR101C	ARX1	4	657467	655686	Shuttling pre-60S factor; involved in the biogenesis of ribosomal large subunit biogenesis; interacts directly with Alb1; responsible for Tif6 recycling defects in absence of Rei1; associated with the ribosomal export complex
YDR110W	FOB1	4	676102	677802	Nucleolar protein that binds the rDNA replication fork barrier (RFB) site; required for replication fork blocking, recombinational hotspot activity, condensin recruitment to RFB and rDNA repeat segregation; related to retroviral integrases
YDR120C	TRM1	4	693261	691549	tRNA methyltransferase; two forms of the protein are made by alternative translation starts; localizes to both the nucleus and mitochondrion to produce the modified base N2,N2-dimethylguanosine in tRNAs in both compartments
YDR152W	GIR2	4	765706	766503	Highly-acidic cytoplasmic RWD domain-containing protein of unknown function; forms a complex with Rbg2p; interacts with Rbg1p and Gcn1p; associates with translating ribosomes; putative intrinsically unstructured protein
YDR165W	TRM82	4	784871	786205	Subunit of a tRNA methyltransferase complex composed of Trm8p and Trm82p that catalyzes 7-methylguanosine modification of tRNA
YDR184C	ATC1	4	831513	830629	Nuclear protein, possibly involved in regulation of cation stress responses and/or in the establishment of bipolar budding pattern
YDR299W	BFR2	4	1059627	1061231	Essential protein that is a component of 90S preribosomes; may be involved in rRNA processing; multicopy suppressor of sensitivity to Brefeldin A; expression is induced during lag phase and also by cold shock
YDR312W	SSF2	4	1087581	1088942	Protein required for ribosomal large subunit maturation, functionally redundant with Ssf1p; member of the Brix family
YDR324C	UTP4	4	1116763	1114433	Subunit of U3-containing 90S preribosome and Small Subunit (SSU) processome complexes involved in production of 18S rRNA and assembly of small ribosomal subunit; member of t-Utp subcomplex involved with transcription of 35S rRNA transcript
YDR339C	FCF1	4	1150520	1149951	Putative PINc domain nuclease required for early cleavages of 35S pre-rRNA and maturation of 18S rRNA; component of the SSU (small subunit) processome involved in 40S ribosomal subunit biogenesis; copurifies with Faf1p
YDR361C	BCP1	4	1196263	1195412	Essential protein involved in nuclear export of Mss4p, which is a lipid kinase that generates phosphatidylinositol 4,5-biphosphate and plays a role in actin cytoskeleton organization and vesicular transport
YDR365C	ESF1	4	1206383	1204497	Nucleolar protein involved in pre-rRNA processing; depletion causes severely decreased 18S rRNA levels
YDR399W	HPT1	4	1270068	1270733	Dimeric hypoxanthine-guanine phosphoribosyltransferase, catalyzes the formation of both inosine monophosphate and guanosine monophosphate; mutations in the human homolog HPRT1 can cause Lesch-Nyhan syndrome and Kelley-Seegmiller syndrome
YDR429C	TIF35	4	1325301	1324477	eIF3g subunit of the core complex of translation initiation factor 3 (eIF3), which is essential for translation; stimulates resumption of ribosomal scanning during translation reinitiation
YDR449C	UTP6	4	1358902	1357580	Nucleolar protein, component of the small subunit (SSU) processome containing the U3 snoRNA that is involved in processing of pre-18S rRNA
YDR465C	RMT2	4	1394574	1393336	Arginine N5 methyltransferase; methylates ribosomal protein Rpl12 (L12) on Arg67
YDR496C	PUF6	4	1443403	1441433	Pumilio-homology domain protein that binds the 3' UTR of ASH1 mRNA and represses its translation, resulting in proper asymmetric localization of ASH1 mRNA; also co-sediments with the 60S ribosomal subunit and is required for its biogenesis
YDR527W	RBA50	4	1491094	1492413	Protein involved in transcription; interacts with RNA polymerase II subunits Rpb2p, Rpb3, and Rpb11p; has similarity to human RPAP1
YEL060C	PRB1	5	41953	40046	Vacuolar proteinase B (yscB), a serine protease of the subtilisin family; involved in protein degradation in the vacuole and required for full protein degradation during sporulation; activity inhibited by Pbi2p
YER006W	NUG1	5	162723	164285	GTPase that associates with nuclear 60S pre-ribosomes, required for export of 60S ribosomal subunits from the nucleus
YER049W	TPA1	5	251728	253662	Poly(rA)-binding protein involved in translation termination efficiency, mRNA poly(A) tail length and mRNA stability; interacts with Sup45p (eRF1), Sup35p (eRF3) and Pab1p; similar to prolyl 4-hydroxylases; binds Fe(III) and 2-oxoglutarate
YFL002C	SPB4	6	146934	145114	Putative ATP-dependent RNA helicase, nucleolar protein required for synthesis of 60S ribosomal subunits at a late step in the pathway; sediments with 66S pre-ribosomes in sucrose gradients
YFR001W	LOC1	6	149110	149724	Nuclear protein involved in asymmetric localization of ASH1 mRNA; binds double-stranded RNA in vitro; constituent of 66S pre-ribosomal particles
YFR015C	GSY1	6	176391	174265	Glycogen synthase with similarity to Gsy2p, the more highly expressed yeast homolog; expression induced by glucose limitation, nitrogen starvation, environmental stress, and entry into stationary phase
YGL029W	CGR1	7	440063	440425	Protein involved in nucleolar integrity and processing of the pre-rRNA for the 60S ribosome subunit; transcript is induced in response to cytotoxic stress but not genotoxic stress
YGL078C	DBP3	7	361859	360288	Putative ATP-dependent RNA helicase of the DEAD-box family involved in ribosomal biogenesis
YGL111W	NSA1	7	299978	301369	Constituent of 66S pre-ribosomal particles, involved in 60S ribosomal subunit biogenesis
YGL171W	ROK1	7	182390	184084	ATP-dependent RNA helicase of the DEAD box family; required for 18S rRNA synthesis
YGL192W	IME4	7	142246	144048	Probable mRNA N6-adenosine methyltransferase required for entry into meiosis; transcribed in diploid cells; haploids repress IME4 transcription via production of antisense IME4 transcripts; antisense transcription is repressed in diploids
YGR005C	TFG2	7	505859	504657	TFIIF (Transcription Factor II) middle subunit; involved in both transcription initiation and elongation of RNA polymerase II; homologous to human RAP30
YGR083C	GCD2	7	646815	644860	Delta subunit of the translation initiation factor eIF2B, the guanine-nucleotide exchange factor for eIF2; activity subsequently regulated by phosphorylated eIF2; first identified as a negative regulator of GCN4 expression
YGR103W	NOP7	7	695417	697234	Component of several different pre-ribosomal particles; forms a complex with Ytm1p and Erb1p that is required for maturation of the large ribosomal subunit; required for exit from G<sub>0</sub> and the initiation of cell proliferation
YGR104C	SRB5	7	698368	697445	Subunit of the RNA polymerase II mediator complex; associates with core polymerase subunits to form the RNA polymerase II holoenzyme; essential for transcriptional regulation; involved in telomere maintenance
YGR145W	ENP2	7	781767	783890	Essential nucleolar protein, required for biogenesis of the small ribosomal subunit; contains WD repeats, interacts with Mpp10p and Bfr2p, and has homology to Spb1p
YGR155W	CYS4	7	798543	800066	Cystathionine beta-synthase, catalyzes synthesis of cystathionine from serine and homocysteine, the first committed step in cysteine biosynthesis; responsible for hydrogen sulfide generation; mutations in human ortholog cause homocystinuria
YGR187C	HGH1	7	871416	870232	Nonessential protein of unknown function; predicted to be involved in ribosome biogenesis; green fluorescent protein (GFP)-fusion protein localizes to the cytoplasm; similar to mammalian BRP16 (Brain protein 16)
YGR195W	SKI6	7	888882	889622	Exosome non-catalytic core component; involved in 3'-5' RNA processing and degradation in both the nucleus and the cytoplasm; has similarity to E. coli RNase PH and to human hRrp41p (EXOSC4)
YGR245C	SDA1	7	982068	979765	Highly conserved nuclear protein required for actin cytoskeleton organization and passage through Start, plays a critical role in G1 events, binds Nap1p, also involved in 60S ribosome biogenesis
YGR255C	COQ6	7	1003962	1002523	Putative flavin-dependent monooxygenase, involved in ubiquinone (Coenzyme Q) biosynthesis; localizes to the matrix face of the mitochondrial inner membrane in a large complex with other ubiquinone biosynthetic enzymes
YGR287C	IMA1	7	1068991	1067222	Major isomaltase (alpha-1,6-glucosidase) required for isomaltose utilization; has specificity for isomaltose, palatinose, and methyl-alpha-glucoside; member of the IMA isomaltase family
YHR052W	CIC1	8	210848	211978	Essential protein that interacts with proteasome components and has a potential role in proteasome substrate specificity; also copurifies with 66S pre-ribosomal particles
YHR065C	RRP3	8	229037	227532	Protein involved in rRNA processing; required for maturation of the 35S primary transcript of pre-rRNA and for cleavage leading to mature 18S rRNA; homologous to eIF-4a, which is a DEAD box RNA-dependent ATPase with helicase activity
YHR069C	RRP4	8	234658	233579	Exosome non-catalytic core component; involved in 3'-5' RNA processing and degradation in both the nucleus and the cytoplasm; predicted to contain RNA binding domains; has similarity to human hRrp4p (EXOSC2)
YHR081W	LRP1	8	267538	268092	Nuclear exosome-associated nucleic acid binding protein; involved in RNA processing, surveillance, degradation, tethering, and export; homolog of mammalian nuclear matrix protein C1D involved in regulation of DNA repair and recombination
YHR088W	RPF1	8	281495	282382	Nucleolar protein involved in the assembly and export of the large ribosomal subunit; constituent of 66S pre-ribosomal particles; contains a sigma(70)-like motif, which is thought to bind RNA
YHR127W		8	360913	361644	Protein of unknown function; localizes to the nucleus; required for asymmetric localization of Kar9p during mitosis
YHR169W	DBP8	8	442181	443476	ATPase, putative RNA helicase of the DEAD-box family; component of 90S preribosome complex involved in production of 18S rRNA and assembly of 40S small ribosomal subunit; ATPase activity stimulated by association with Esf2p
YHR170W	NMD3	8	443828	445384	Protein involved in nuclear export of the large ribosomal subunit; acts as a Crm1p-dependent adapter protein for export of nascent ribosomal subunits through the nuclear pore complex
YHR184W	SSP1	8	472744	474459	Protein involved in the control of meiotic nuclear division and coordination of meiosis with spore formation; transcription is induced midway through meiosis
YHR196W	UTP9	8	491931	493658	Nucleolar protein, component of the small subunit (SSU) processome containing the U3 snoRNA that is involved in processing of pre-18S rRNA
YHR197W	RIX1	8	493896	496187	Essential component of the Rix1 complex (Rix1p, Ipi1p, Ipi3p) that is required for processing of ITS2 sequences from 35S pre-rRNA; Rix1 complex associates with Mdn1p in pre-60S ribosomal particles
YIL019W	FAF1	9	315093	316133	Protein required for pre-rRNA processing and 40S ribosomal subunit assembly
YIL020C	HIS6	9	314820	314035	Phosphoribosyl-5-amino-1-phosphoribosyl-4-imidazolecarboxiamide isomerase, catalyzes the fourth step in histidine biosynthesis; mutations cause histidine auxotrophy and sensitivity to Cu, Co, and Ni salts
YIL091C	UTP25	9	193195	191030	Nucleolar protein required for 35S pre-RNA processing and 40S ribosomal subunit biogenesis; contains a DEAD-box RNA helicase-like motif
YIL096C		9	183127	182117	Putative protein of unknown function; associates with precursors of the 60S ribosomal subunit; predicted to be involved in ribosome biogenesis
YIL127C	RRT14	9	117644	117024	Putative protein of unknown function; identified in a screen for mutants with decreased levels of rDNA transcription; green fluorescent protein (GFP)-fusion protein localizes to the nucleolus; predicted to be involved in ribosome biogenesis
YIR012W	SQT1	9	378486	379781	Essential protein involved in a late step of 60S ribosomal subunit assembly or modification; contains multiple WD repeats; interacts with Qsr1p in a two-hybrid assay
YJL010C	NOP9	10	419562	417562	Essential subunit of U3-containing 90S preribosome involved in production of 18S rRNA and assembly of small ribosomal subunit; also part of pre-40S ribosome and required for its export into cytoplasm; binds RNA and contains pumilio domain
YJL033W	HCA4	10	383837	386149	Putative nucleolar DEAD box RNA helicase; high-copy number suppression of a U14 snoRNA processing mutant suggests an involvement in 18S rRNA synthesis
YJL057C	IKS1	10	330121	328118	Putative serine/threonine kinase; expression is induced during mild heat stress; deletion mutants are hypersensitive to copper sulphate and resistant to sorbate; interacts with an N-terminal fragment of Sst2p
YJL098W	SAP185	10	242082	245258	Protein that forms a complex with the Sit4p protein phosphatase and is required for its function; member of a family of similar proteins including Sap4p, Sap155p, and Sap190p
YJL122W	ALB1	10	189716	190243	Shuttling pre-60S factor; involved in the biogenesis of ribosomal large subunit; interacts directly with Arx1p; responsible for Tif6p recycling defects in absence of Rei1p
YJL125C	GCD14	10	186679	185528	Subunit of tRNA (1-methyladenosine) methyltransferase, with Gcd10p, required for the modification of the adenine at position 58 in tRNAs, especially tRNAi-Met; first identified as a negative regulator of GCN4 expression
YJL148W	RPA34	10	140437	141138	RNA polymerase I subunit A34.5
YJR002W	MPP10	10	438865	440646	Component of the SSU processome and 90S preribosome, required for pre-18S rRNA processing, interacts with and controls the stability of Imp3p and Imp4p, essential for viability; similar to human Mpp10p
YJR008W		10	452430	453446	Putative protein of unknown function; expression repressed by inosine and choline in an Opi1p-dependent manner; expression induced by mild heat-stress on a non-fermentable carbon source.
YJR097W	JJJ3	10	612413	612931	Protein of unknown function, contains a J-domain, which is a region with homology to the E. coli DnaJ protein
YKL009W	MRT4	11	426242	426952	Protein involved in mRNA turnover and ribosome assembly, localizes to the nucleolus
YKL021C	MAK11	11	398750	397344	Protein involved in an early, nucleolar step of 60S ribosomal subunit biogenesis; essential for cell growth and replication of killer M1 dsRNA virus; contains four beta-transducin repeats
YKL078W	DHR2	11	288845	291052	Predominantly nucleolar DEAH-box ATP-dependent RNA helicase, required for 18S rRNA synthesis
YKL103C	LAP4	11	247682	246138	Vacuolar aminopeptidase yscI; zinc metalloproteinase that belongs to the peptidase family M18; often used as a marker protein in studies of autophagy and cytosol to vacuole targeting (CVT) pathway
YKL125W	RRN3	11	208247	210130	Protein required for transcription of rDNA by RNA polymerase I; transcription factor independent of DNA template; involved in recruitment of RNA polymerase I to rDNA
YKL143W	LTV1	11	176781	178172	Component of the GSE complex, which is required for proper sorting of amino acid permease Gap1p; required for ribosomal small subunit export from nucleus; required for growth at low temperature
YKL144C	RPC25	11	176481	175843	RNA polymerase III subunit C25, required for transcription initiation; forms a heterodimer with Rpc17p; paralog of Rpb7p
YKL172W	EBP2	11	125759	127042	Essential protein required for the maturation of 25S rRNA and 60S ribosomal subunit assembly, localizes to the nucleolus; constituent of 66S pre-ribosomal particles
YKL191W	DPH2	11	81035	82639	Protein required, along with Dph1p, Kti11p, Jjj3p, and Dph5p, for synthesis of diphthamide, which is a modified histidine residue of translation elongation factor 2 (Eft1p or Eft2p); may act in a complex with Dph1p and Kti11p
YKR024C	DBP7	11	487372	485144	Putative ATP-dependent RNA helicase of the DEAD-box family involved in ribosomal biogenesis; essential for growth under anaerobic conditions
YKR025W	RPC37	11	487770	488618	RNA polymerase III subunit C37
YKR060W	UTP30	11	556518	557342	Subunit of U3-containing 90S preribosome complex involved in production of 18S rRNA and assembly of small ribosomal subunit
YKR081C	RPF2	11	592540	591506	Essential protein involved in the processing of pre-rRNA and the assembly of the 60S ribosomal subunit; interacts with ribosomal protein L11; localizes predominantly to the nucleolus; constituent of 66S pre-ribosomal particles
YKR089C	TGL4	11	608365	605633	Multifunctional triacylglycerol lipase, steryl ester hydrolase, and Ca2+-independent phospholipase A2; catalyzes acyl-CoA dependent acylation of LPA to PA; required with Tgl3p for timely bud formation; phosphorylated and activated by Cdc28p
YLL008W	DRS1	12	131729	133987	Nucleolar DEAD-box protein required for ribosome assembly and function, including synthesis of 60S ribosomal subunits; constituent of 66S pre-ribosomal particles
YLL011W	SOF1	12	127523	128992	Essential protein required for biogenesis of 40S (small) ribosomal subunit; has similarity to the beta subunit of trimeric G-proteins and the splicing factor Prp4p
YLL034C	RIX7	12	73146	70633	Putative ATPase of the AAA family, required for export of pre-ribosomal large subunits from the nucleus; distributed between the nucleolus, nucleoplasm, and nuclear periphery depending on growth conditions
YLL039C	UBI4	12	65207	64062	Ubiquitin, becomes conjugated to proteins, marking them for selective degradation via the ubiquitin-26S proteasome system; essential for the cellular stress response; encoded as a polyubiquitin precursor comprised of 5 head-to-tail repeats
YLR009W	RLP24	12	166537	167136	Essential protein with similarity to Rpl24Ap and Rpl24Bp, associated with pre-60S ribosomal subunits and required for ribosomal large subunit biogenesis
YLR051C	FCF2	12	246977	246324	Essential nucleolar protein involved in the early steps of 35S rRNA processing; interacts with Faf1p; member of a transcriptionally co-regulated set of genes called the RRB regulon
YLR063W		12	264157	265254	Putative S-adenosylmethionine-dependent methyltransferase; green fluorescent protein (GFP)-fusion protein localizes to the cytoplasm; YLR063W is not an essential gene
YLR129W	DIP2	12	399657	402488	Nucleolar protein, specifically associated with the U3 snoRNA, part of the large ribonucleoprotein complex known as the small subunit (SSU) processome, required for 18S rRNA biogenesis, part of the active pre-rRNA processing complex
YLR196W	PWP1	12	543968	545698	Protein with WD-40 repeats involved in rRNA processing; associates with trans-acting ribosome biogenesis factors; similar to beta-transducin superfamily
YLR222C	UTP13	12	581771	579318	Nucleolar protein, component of the small subunit (SSU) processome containing the U3 snoRNA that is involved in processing of pre-18S rRNA
YLR276C	DBP9	12	696830	695046	ATP-dependent RNA helicase of the DEAD-box family involved in biogenesis of the 60S ribosomal subunit
YLR323C	CWC24	12	778952	778173	Essential protein, component of a complex containing Cef1p; has similarity to S. pombe Cwf24p
YLR336C	SGD1	12	802396	799697	Essential nuclear protein, required for biogenesis of the small ribosomal subunit; has a possible role in the osmoregulatory glycerol response; putative homolog of human NOM1 which is implicated in acute myeloid leukemia
YLR352W		12	831116	833539	Putative protein of unknown function with similarity to F-box proteins; interacts with Skp1p and Cdc53p; YLR352W is not an essential gene
YLR401C	DUS3	12	924448	922442	Dihydrouridine synthase, member of a widespread family of conserved proteins including Smm1p, Dus1p, and Dus4p; contains a consensus oleate response element (ORE) in its promoter region
YLR435W	TSR2	12	1006378	1006995	Protein with a potential role in pre-rRNA processing
YMR049C	ERB1	13	370517	368094	Constituent of 66S pre-ribosomal particles, forms a complex with Nop7p and Ytm1p that is required for maturation of the large ribosomal subunit; required for maturation of the 25S and 5.8S ribosomal RNAs; homologous to mammalian Bop1
YMR093W	UTP15	13	454015	455556	Nucleolar protein, component of the small subunit (SSU) processome containing the U3 snoRNA that is involved in processing of pre-18S rRNA
YMR239C	RNT1	13	749677	748262	RNAase III; involved in rDNA transcription and rRNA processing; also cleaves a stem-loop structure at the 3' end of U2 snRNA to ensure formation of the correct U2 3' end; involved in polyadenylation-independent transcription termination
YMR269W	TMA23	13	804456	805091	Nucleolar protein of unknown function implicated in ribosome biogenesis; TMA23 may be a fungal-specific gene as no homologs have been yet identified in higher eukaryotes
YMR290C	HAS1	13	851591	850074	ATP-dependent RNA helicase; localizes to both the nuclear periphery and nucleolus; highly enriched in nuclear pore complex fractions; constituent of 66S pre-ribosomal particles
YMR294W	JNM1	13	856966	858087	Component of the yeast dynactin complex, consisting of Nip100p, Jnm1p, and Arp1p; required for proper nuclear migration and spindle partitioning during mitotic anaphase B
YMR310C		13	896669	895716	Putative protein of unknown function; predicted to be involved in ribosome biogenesis; green fluorescent protein (GFP)-fusion protein localizes to the nucleus; YMR310C is not an essential gene
YNL002C	RLP7	14	627142	626174	Nucleolar protein with similarity to large ribosomal subunit L7 proteins; constituent of 66S pre-ribosomal particles; plays an essential role in processing of precursors to the large ribosomal subunit RNAs
YNL022C		14	592899	591427	Putative cytosine 5-methyltransferase, contains seven beta-strand methyltransferase motif similar to NOP2/YNL061W; green fluorescent protein (GFP)-fusion protein localizes to the nucleus; predicted to be involved in ribosome biogenesis
YNL061W	NOP2	14	510540	512396	Probable RNA m(5)C methyltransferase, essential for processing and maturation of 27S pre-rRNA and large ribosomal subunit biogenesis; localized to the nucleolus; constituent of 66S pre-ribosomal particles
YNL075W	IMP4	14	485607	486479	Component of the SSU processome, which is required for pre-18S rRNA processing; interacts with Mpp10p; member of a superfamily of proteins that contain a sigma(70)-like motif and associate with RNAs
YNL110C	NOP15	14	418488	417826	Constituent of 66S pre-ribosomal particles, involved in 60S ribosomal subunit biogenesis; localizes to both nucleolus and cytoplasm
YNL113W	RPC19	14	412771	413199	RNA polymerase subunit AC19, common to RNA polymerases I and III
YNL119W	NCS2	14	401040	402521	Protein required for thiolation of the uridine at the wobble position of Lys(UUU) and Glu(UUC) tRNAs; has a role in urmylation and in invasive and pseudohyphal growth; inhibits replication of Brome mosaic virus in S. cerevisiae
YNL151C	RPC31	14	348521	347766	RNA polymerase III subunit C31
YNL164C	IBD2	14	326320	325265	Component of the BUB2-dependent spindle checkpoint pathway, interacts with Bfa1p and functions upstream of Bub2p and Bfa1p
YNL174W		14	308074	308646	Dubious open reading frame unlikely to encode a protein, based on available experimental and comparative sequence data; overlaps the verified gene NOP13/YNL175C
YNL182C	IPI3	14	297627	295960	Essential component of the Rix1 complex (Rix1p, Ipi1p, Ipi3p) that is required for processing of ITS2 sequences from 35S pre-rRNA; highly conserved and contains WD40 motifs; Rix1 complex associates with Mdn1p in pre-60S ribosomal particles
YNL188W	KAR1	14	286308	287609	Essential protein involved in karyogamy during mating and in spindle pole body duplication during mitosis, localizes to the half-bridge of the spindle pole body, interacts with Spc72p during karyogamy, also interacts with Cdc31p
YNL232W	CSL4	14	214923	215801	Exosome non-catalytic core component; involved in 3'-5' RNA processing and degradation in both the nucleus and the cytoplasm; predicted to contain an S1 RNA binding domain; has similarity to human hCsl4p (EXOSC1)
YNL248C	RPA49	14	182608	181361	RNA polymerase I subunit A49
YNL292W	PUS4	14	82806	84017	Pseudouridine synthase, catalyzes only the formation of pseudouridine-55 (Psi55), a highly conserved tRNA modification, in mitochondrial and cytoplasmic tRNAs; PUS4 overexpression leads to translational derepression of GCN4 (Gcd- phenotype)
YNL299W	TRF5	14	66517	68445	Non-canonical poly(A) polymerase, involved in nuclear RNA degradation as a component of the TRAMP complex; catalyzes polyadenylation of hypomodified tRNAs, and snoRNA and rRNA precursors; overlapping but non-redundant functions with Pap2p
YNL308C	KRI1	14	55897	54122	Essential nucleolar protein required for 40S ribosome biogenesis; physically and functionally interacts with Krr1p
YNR029C		14	678488	677199	Putative protein of unknown function, deletion confers reduced fitness in saline
YNR053C	NOG2	14	723112	721120	Putative GTPase that associates with pre-60S ribosomal subunits in the nucleolus and is required for their nuclear export and maturation
YNR054C	ESF2	14	724306	723356	Essential nucleolar protein involved in pre-18S rRNA processing; binds to RNA and stimulates ATPase activity of Dbp8; involved in assembly of the small subunit (SSU) processome
YOL010W	RCL1	15	307938	309041	Subunit of U3-containing 90S preribosome processome complex involved in 18S rRNA biogenesis and small ribosomal subunit assembly; stimulates Bms1p GTPase and U3 binding activity; similar to RNA cyclase-like proteins but no activity detected
YOL022C	TSR4	15	281498	280272	Cytoplasmic protein required for correct processing of the 20S pre-rRNA at site D to generate mature 18S rRNA; essential gene in S288C background but not in CEN.PK2
YOL041C	NOP12	15	252646	251267	Nucleolar protein involved in pre-25S rRNA processing and biogenesis of large 60S ribosomal subunit; contains an RNA recognition motif (RRM); binds to Ebp2; similar to Nop13p and Nsr1p
YOL093W	TRM10	15	142815	143696	tRNA methyltransferase, methylates the N-1 position of guanosine in tRNAs
YOL124C	TRM11	15	86757	85456	Catalytic subunit of an adoMet-dependent tRNA methyltransferase complex (Trm11p-Trm112p), required for the methylation of the guanosine nucleotide at position 10 (m2G10) in tRNAs; contains a THUMP domain and a methyltransferase domain
YOL125W	TRM13	15	83834	85264	2'-O-methyltransferase responsible for modification of tRNA at position 4; C-terminal domain has similarity to Rossmann-fold (RFM) superfamily of RNA methyltransferases
YOL142W	RRP40	15	55558	56280	Exosome non-catalytic core component; involved in 3'-5' RNA processing and degradation in both the nucleus and the cytoplasm; predicted to contain both S1 and KH RNA binding domains; has similarity to human hRrp40p (EXOSC3)
YOL144W	NOP8	15	53098	54552	Nucleolar protein required for 60S ribosomal subunit biogenesis
YOR001W	RRP6	15	326832	329033	Nuclear exosome exonuclease component; has 3'-5' exonuclease activity; involved in RNA processing, maturation, surveillance, degradation, tethering, and export; has similarity to E. coli RNase D and to human PM-Sc1 100 (EXOSC10)
YOR078W	BUD21	15	472725	473369	Component of small ribosomal subunit (SSU) processosome that contains U3 snoRNA; originally isolated as bud-site selection mutant that displays a random budding pattern
YOR091W	TMA46	15	493433	494470	Protein of unknown function that associates with translating ribosomes; interacts with GTPase Rbg1p
YOR094W	ARF3	15	502795	503346	Glucose-repressible ADP-ribosylation factor, GTPase of the Ras superfamily involved in development of polarity; also has mRNA binding activity
YOR095C	RKI1	15	504328	503552	Ribose-5-phosphate ketol-isomerase, catalyzes the interconversion of ribose 5-phosphate and ribulose 5-phosphate in the pentose phosphate pathway; participates in pyridoxine biosynthesis
YOR144C	ELG1	15	605092	602717	Protein required for S phase progression and telomere homeostasis, forms an alternative replication factor C complex important for DNA replication and genome integrity; involved in homologous recombination-mediated DNA repair
YOR146W		15	605873	606178	Dubious open reading frame unlikely to encode a protein, based on available experimental and comparative sequence data; open reading frame overlaps the verified gene PNO1/YOR145C
YOR206W	NOC2	15	727512	729644	Protein that forms a nucleolar complex with Mak21p that binds to 90S and 66S pre-ribosomes, as well as a nuclear complex with Noc3p that binds to 66S pre-ribosomes; both complexes mediate intranuclear transport of ribosomal precursors
YOR252W	TMA16	15	803667	804203	Protein of unknown function that associates with ribosomes
YOR294W	RRS1	15	868340	868951	Essential protein that binds ribosomal protein L11 and is required for nuclear export of the 60S pre-ribosomal subunit during ribosome biogenesis; mouse homolog shows altered expression in Huntington's disease model mice
YOR309C		15	897078	896698	Dubious open reading frame unlikely to encode a protein, based on available experimental and comparative sequence data; partially overlaps the verified gene NOP58
YOR310C	NOP58	15	898360	896825	Protein involved in pre-rRNA processing, 18S rRNA synthesis, and snoRNA synthesis; component of the small subunit processome complex, which is required for processing of pre-18S rRNA
YOR340C	RPA43	15	960182	959202	RNA polymerase I subunit A43
YOR341W	RPA190	15	960987	965981	RNA polymerase I largest subunit A190
YOR347C	PYK2	15	986462	984942	Pyruvate kinase that appears to be modulated by phosphorylation; PYK2 transcription is repressed by glucose, and Pyk2p may be active under low glycolytic flux
YPL012W	RRP12	16	529723	533409	Protein required for export of the ribosomal subunits; associates with the RNA components of the pre-ribosomes; contains HEAT-repeats
YPL043W	NOP4	16	469939	471996	Nucleolar protein, essential for processing and maturation of 27S pre-rRNA and large ribosomal subunit biogenesis; constituent of 66S pre-ribosomal particles; contains four RNA recognition motifs (RRMs)
YPL086C	ELP3	16	386446	384773	Subunit of Elongator complex, which is required for modification of wobble nucleosides in tRNA; exhibits histone acetyltransferase activity that is directed to histones H3 and H4; disruption confers resistance to K. lactis zymotoxin
YPL126W	NAN1	16	310210	312900	U3 snoRNP protein, component of the small (ribosomal) subunit (SSU) processosome containing U3 snoRNA; required for the biogenesis of18S rRNA
YPL146C	NOP53	16	277529	276162	Nucleolar protein; involved in biogenesis of the 60S subunit of the ribosome; interacts with rRNA processing factors Cbf5p and Nop2p; null mutant is viable but growth is severely impaired
YPL157W	TGS1	16	254814	255761	Trimethyl guanosine synthase, conserved nucleolar methyl transferase that converts the m(7)G cap structure of snRNAs, snoRNAs, and telomerase TLC1 RNA to m(2,2,7)G; also required for nucleolar assembly and splicing of meiotic pre-mRNAs
YPL183C	RTT10	16	202536	199495	Cytoplasmic protein with a role in regulation of Ty1 transposition
YPL211W	NIP7	16	153495	154040	Nucleolar protein required for 60S ribosome subunit biogenesis, constituent of 66S pre-ribosomal particles; physically interacts with Nop8p and the exosome subunit Rrp43p
YPL217C	BMS1	16	143171	139620	GTPase required for synthesis of 40S ribosomal subunits and for processing the 35S pre-rRNA at sites A0, A1, and A2; interacts with Rcl1p, which stimulates its GTPase and U3 snoRNA binding activities; has similarity to Tsr1p
YPL239W	YAR1	16	99484	100086	Cytoplasmic ankyrin-repeat containing protein of unknown function, proposed to link the processes of 40S ribosomal subunit biogenesis and adaptation to osmotic and oxidative stress; expression repressed by heat shock
YPR018W	RLF2	16	594476	596296	Largest subunit (p90) of the Chromatin Assembly Complex (CAF-1) with Cac2p and Msi1p that assembles newly synthesized histones onto recently replicated DNA; involved in the maintenance of transcriptionally silent chromatin
YPR110C	RPC40	16	746835	745828	RNA polymerase subunit AC40, common to RNA polymerase I and III
YPR112C	MRD1	16	751919	749256	Essential conserved protein that is part of the 90S preribosome; required for production of 18S rRNA and small ribosomal subunit; contains five consensus RNA-binding domains
YPR144C	NOC4	16	821423	819765	Nucleolar protein, forms a complex with Nop14p that mediates maturation and nuclear export of 40S ribosomal subunits
YPR169W	JIP5	16	878690	880168	Essential protein required for biogenesis of the large ribosomal subunit; interacts with proteins involved in RNA processing, ribosome biogenesis, ubiquitination and demethylation; similar to WDR55, a human WD repeat protein
