# Supplementary material for: Structured association analysis leads to insight into Saccharomyces cerevisiae gene regulation by finding multiple contributing eQTL hotspots associated with functional gene modules
Source: BMC Genomics. 2013 Mar 21;14:196. doi: 10.1186/1471-2164-14-196 (PMC3616858; doi:10.1186/1471-2164-14-196)
Supplement: Additional file 3 — Supplementary knockout experiment results. [file 1471-2164-14-196-S3.xlsx]

## Sheet: raw data and technical adjust
Lane ID			1	2	3	4	5	6	7	8	9	10	11	12
FOV Count			600	600	600	600	600	600	600	600	600	600	600	600
FOV Counted			600	598	600	600	600	600	600	600	600	599	600	600
Scanner ID			DA71	DA71	DA71	DA71	DA71	DA71	DA71	DA71	DA71	DA71	DA71	DA71
StagePosition			1	1	1	1	1	1	1	1	1	1	1	1
Binding Density			0.32	0.71	0.52	0.92	0.8	0.4	0.34	0.32	0.31	0.56	0.7	0.32
Messages
Reporter Counts
Code Class	Name	Accession
Positive	POS_A(128)	ERCC_00117.1	3192	5136	4541	4731	4498	5356	5334	6688	8762	7625	5432	6607
Positive	POS_B(32)	ERCC_00112.1	833	1377	1205	1240	1192	1447	1434	1715	2208	1993	1452	1609
Positive	POS_C(8)	ERCC_00002.1	187	322	287	273	248	290	317	403	517	435	317	350
Positive	POS_D(2)	ERCC_00092.1	81	109	88	87	61	94	85	122	156	139	114	136
Positive	POS_E(0.5)	ERCC_00035.1	10	26	17	29	30	17	22	13	23	29	30	12
Positive	POS_F(0.125)	ERCC_00034.1	15	25	25	24	31	24	12	18	24	37	16	12
			4318	6995	6163	6384	6060	7228	7204	8959	11690	10258	7361	8726	7612.17
			1.76289	1.08823	1.23514	1.19238	1.25613	1.05315	1.05666	0.849667	0.651169	0.742071	1.03412	0.872355
Negative	NEG_A(0)	ERCC_00096.1	7	5	7	23	24	12	4	12	8	11	16	7		12.3402	5.44115	8.64598	27.4248	30.1472	12.6378	4.22663	10.196	5.20935	8.16278	16.5459	6.10648
Negative	NEG_B(0)	ERCC_00041.1	16	28	21	35	23	15	12	12	10	33	28	16		28.2063	30.4704	25.9379	41.7334	28.8911	15.7972	12.6799	10.196	6.51169	24.4884	28.9554	13.9577
Negative	NEG_C(0)	ERCC_00019.1	12	27	24	21	21	8	18	11	8	20	23	13		21.1547	29.3822	29.6434	25.04	26.3788	8.4252	19.0199	9.34634	5.20935	14.8414	23.7848	11.3406
Negative	NEG_D(0)	ERCC_00076.1	12	13	19	16	9	3	11	9	4	12	16	5		21.1547	14.147	23.4677	19.0781	11.3052	3.15945	11.6232	7.647	2.60468	8.90485	16.5459	4.36177
Negative	NEG_E(0)	ERCC_00098.1	7	7	10	19	17	9	7	11	10	9	8	6		12.3402	7.61761	12.3514	22.6553	21.3543	9.47835	7.39661	9.34634	6.51169	6.67864	8.27297	5.23413
Negative	NEG_F(0)	ERCC_00126.1	14	15	19	30	36	8	8	17	12	28	24	21		24.6805	16.3234	23.4677	35.7715	45.2208	8.4252	8.45327	14.4443	7.81403	20.778	24.8189	18.3194
Negative	NEG_G(0)	ERCC_00144.1	0	5	3	12	4	6	1	4	4	2	7	4		0	5.44115	3.70542	14.3086	5.02453	6.3189	1.05666	3.39867	2.60468	1.48414	7.23885	3.48942
Negative	NEG_H(0)	ERCC_00154.1	11	11	6	18	17	5	2	2	9	15	9	7		19.3918	11.9705	7.41084	21.4629	21.3543	5.26575	2.11332	1.69933	5.86052	11.1311	9.30709	6.10648
																17.4086	15.0992	16.8288	25.9343	23.7095	8.68849	8.32118	8.28425	5.29075	12.0587	16.9337	8.6145
Endogenous	YAL025C	SGD_YAL025C.1	3773	8177	5696	12422	11760	3792	2142	2303	2966	6689	7869	3158		6651.39	8898.45	7035.36	14811.8	14772.1	3993.54	2263.36	1956.78	1931.37	4963.71	8137.5	2754.9		6633.98	8883.35	7018.53	14785.8	14748.4	3984.86	2255.04	1948.5	1926.08	4951.66	8120.57	2746.28
Endogenous	YAR008W	SGD_YAR008W.1	795	1665	1374	2043	1873	1046	502	436	441	987	1170	407		1401.5	1811.9	1697.08	2436.04	2352.74	1101.59	530.442	370.455	287.166	732.424	1209.92	355.048		1384.09	1796.8	1680.25	2410.1	2329.03	1092.91	522.121	362.171	281.875	720.366	1192.99	346.434
Endogenous	YBL113C	SGD_YBL113C.1	18462	29727	28610	48874	45575	24222	29852	18493	19950	48740	51938	23654		32546.5	32349.8	35337.4	58276.5	57248.3	25509.4	31543.4	15712.9	12990.8	36168.6	53710.2	20634.7		32529.1	32334.7	35320.5	58250.5	57224.6	25500.7	31535	15704.6	12985.5	36156.5	53693.3	20626.1
Endogenous	YBR142W	SGD_YBR142W.1	1681	3476	2597	5052	5037	1513	856	762	1359	2337	2894	1364		2963.42	3782.69	3207.66	6023.91	6327.14	1593.42	904.5	647.446	884.939	1734.22	2992.75	1189.89		2946.01	3767.59	3190.83	5997.98	6303.43	1584.73	896.178	639.162	879.648	1722.16	2975.81	1181.28
Endogenous	YBR154C	SGD_YBR154C.1	3632	8201	5364	12674	11508	4513	3569	3817	3483	8812	10839	4615		6402.82	8924.57	6625.29	15112.2	14455.6	4752.86	3771.21	3243.18	2268.02	6539.13	11208.8	4025.92		6385.41	8909.47	6608.46	15086.3	14431.9	4744.18	3762.89	3234.89	2262.73	6527.07	11191.9	4017.3
Endogenous	YBR155W	SGD_YBR155W.1	1247	2841	2150	3736	3440	1356	1082	1090	1388	2103	2966	1395		2198.33	3091.66	2655.55	4454.74	4321.1	1428.07	1143.3	926.137	903.823	1560.58	3067.2	1216.93		2180.92	3076.56	2638.72	4428.8	4297.39	1419.38	1134.98	917.853	898.532	1548.52	3050.27	1208.32
Endogenous	YBR214W	SGD_YBR214W.1	1485	112	1738	1043	1009	1653	6674	37	5192	6601	7647	6338		2617.89	121.882	2146.67	1243.65	1267.44	1740.86	7052.14	31.4377	3380.87	4898.41	7907.93	5528.98		2600.49	106.783	2129.84	1217.72	1243.73	1732.17	7043.82	23.1534	3375.58	4886.35	7890.99	5520.37
Endogenous	YBR215W	SGD_YBR215W.1	1159	2261	1726	2326	2098	1247	1545	1655	1513	2551	2929	1636		2043.19	2460.49	2131.85	2773.48	2635.37	1313.28	1632.54	1406.2	985.219	1893.02	3028.94	1427.17		2025.78	2445.39	2115.02	2747.55	2611.66	1304.59	1624.22	1397.91	979.928	1880.97	3012.01	1418.56
Endogenous	YBR239C	SGD_YBR239C.1	285	582	382	980	748	327	418	340	369	875	946	384		502.424	633.35	471.823	1168.53	939.588	344.38	441.683	288.887	240.281	649.312	978.279	334.984		485.016	618.25	454.995	1142.6	915.878	335.691	433.362	280.603	234.991	637.254	961.345	326.37
Endogenous	YBR245C	SGD_YBR245C.1	2621	4553	3119	4828	4079	2508	2797	2304	2140	3381	3898	2304		4620.54	4954.71	3852.4	5756.82	5123.77	2641.3	2955.47	1957.63	1393.5	2508.94	4031	2009.91		4603.13	4939.61	3835.57	5730.89	5100.06	2632.61	2947.15	1949.35	1388.21	2496.88	4014.07	2001.29
Endogenous	YBR247C	SGD_YBR247C.1	3170	6972	5946	13078	13001	3501	1121	1235	2790	5633	6817	2708		5588.37	7587.14	7344.14	15594	16331	3687.08	1184.51	1049.34	1816.76	4180.09	7049.6	2362.34		5570.96	7572.04	7327.31	15568	16307.3	3678.39	1176.19	1041.05	1811.47	4168.03	7032.67	2353.72
Endogenous	YBR267W	SGD_YBR267W.1	1951	4301	3235	24	7292	2123	778	907	1769	20	4395	1762		3439.4	4680.48	3995.68	28.6172	9159.72	2235.84	822.08	770.648	1151.92	14.8414	4544.96	1537.09		3421.99	4665.38	3978.85	2.68286	9136.01	2227.15	813.759	762.364	1146.63	2.78277	4528.03	1528.47
Endogenous	YDL063C	SGD_YDL063C.1	1846	4430	3370	8567	8180	2092	502	463	1575	2999	2619	1196		3254.3	4820.86	4162.42	10215.1	10275.2	2203.19	530.442	393.396	1025.59	2225.47	2708.36	1043.34		3236.89	4805.76	4145.59	10189.2	10251.5	2194.5	522.121	385.112	1020.3	2213.41	2691.43	1034.72
Endogenous	YDR066C	SGD_YDR066C.1	343	745	582	1118	975	475	543	433	454	1340	1499	530		604.672	810.731	718.851	1333.08	1224.73	500.246	573.765	367.906	295.631	994.375	1550.15	462.348		587.263	795.632	702.023	1307.15	1201.02	491.558	565.444	359.622	290.34	982.317	1533.21	453.733
Endogenous	YDR101C	SGD_YDR101C.1	2117	4798	3646	8462	8622	2200	824	820	1518	3378	4140	1337		3732.04	5221.33	4503.32	10089.9	10830.4	2316.93	870.686	696.727	988.475	2506.72	4281.26	1166.34		3714.63	5206.23	4486.49	10064	10806.7	2308.24	862.365	688.443	983.184	2494.66	4264.33	1157.72
Endogenous	YDR165W	SGD_YDR165W.1	2835	5937	4653	8764	8242	2925	1293	1365	2201	4280	5108	2165		4997.8	6460.82	5747.11	10450	10353	3080.46	1366.26	1159.8	1433.22	3176.06	5282.29	1888.65		4980.39	6445.72	5730.28	10424.1	10329.3	3071.77	1357.94	1151.51	1427.93	3164.01	5265.36	1880.03
Endogenous	YDR381W	SGD_YDR381W.1	6231	12938	8093	13781	12912	6790	4332	4564	3846	7775	9838	4743		10984.6	14079.5	9995.99	16432.2	16219.2	7150.89	4577.44	3877.88	2504.4	5769.6	10173.7	4137.58		10967.2	14064.4	9979.16	16406.3	16195.5	7142.2	4569.12	3869.6	2499.11	5757.55	10156.8	4128.96
Endogenous	YDR465C	SGD_YDR465C.1	1554	3283	2541	4776	5167	1482	508	557	1174	1606	2270	1038		2739.53	3572.66	3138.49	5694.82	6490.44	1560.77	536.782	473.265	764.473	1191.77	2347.46	905.504		2722.13	3557.56	3121.66	5668.88	6466.73	1552.08	528.461	464.98	759.182	1179.71	2330.52	896.89
Endogenous	YDR544C	SGD_YDR544C.1	28	64	44	76	87	53	49	49	47	105	88	61		49.361	69.6467	54.3462	90.621	109.284	55.8169	51.7763	41.6337	30.6049	77.9175	91.0027	53.2136		31.9524	54.5475	37.5174	64.6867	85.5741	47.1285	43.4551	33.3494	25.3142	65.8588	74.0689	44.5991
Endogenous	YEL007W	SGD_YEL007W.1	2173	3861	2852	3788	3948	2606	2516	2422	3188	7425	7694	4308		3830.76	4201.65	3522.62	4516.74	4959.21	2744.51	2658.55	2057.89	2075.93	5509.88	7956.53	3758.1		3813.36	4186.56	3505.79	4490.81	4935.5	2735.82	2650.23	2049.61	2070.64	5497.82	7939.6	3749.49
Endogenous	YEL025C	SGD_YEL025C.1	807	1567	1195	1892	1638	1056	1437	1184	1164	2014	2468	1340		1422.65	1705.26	1475.99	2255.99	2057.55	1112.13	1518.42	1006.01	757.961	1494.53	2552.21	1168.96		1405.25	1690.16	1459.16	2230.05	2033.84	1103.44	1510.1	997.721	752.67	1482.47	2535.28	1160.34
Endogenous	YER006W	SGD_YER006W.1	2224	4589	3463	6813	6961	2082	936	866	1407	2244	2861	1133		3920.67	4993.89	4277.29	8123.7	8743.94	2192.66	989.032	735.812	916.195	1665.21	2958.62	988.378		3903.26	4978.79	4260.46	8097.76	8720.23	2183.97	980.711	727.527	910.904	1653.15	2941.69	979.763
Endogenous	YER088C	SGD_YER088C.1	2165	4732	11	4943	3679	4109	3759	3368	14	5415	5379	5929		3816.66	5149.5	13.5865	5893.94	4621.31	4327.39	3971.98	2861.68	9.11637	4018.32	5562.54	5172.19		3799.25	5134.4	1	5868.01	4597.6	4318.7	3963.66	2853.39	3.82562	4006.26	5545.6	5163.58
Endogenous	YER111C	SGD_YER111C.1	1877	3182	2175	4061	4402	1953	2653	2202	1813	5522	6920	2392		3308.95	3462.75	2686.43	4842.26	5529.5	2056.8	2803.31	1870.97	1180.57	4097.72	7156.12	2086.67		3291.54	3447.65	2669.6	4816.33	5505.79	2048.11	2794.99	1862.68	1175.28	4085.66	7139.19	2078.06
Endogenous	YER126C	SGD_YER126C.1	4939	11655	7434	14442	14205	5356	1992	2214	3336	6516	9006	3273		8706.92	12683.3	9182.03	17220.4	17843.4	5640.67	2104.86	1881.16	2172.3	4835.34	9313.3	2855.22		8689.51	12668.2	9165.2	17194.4	17819.7	5631.98	2096.54	1872.88	2167.01	4823.28	9296.36	2846.6
Endogenous	YER127W	SGD_YER127W.1	1983	4310	3018	6070	6218	2028	1609	1514	1969	3870	4524	2402		3495.81	4690.27	3727.65	7237.76	7810.64	2135.79	1700.16	1286.4	1282.15	2871.82	4678.36	2095.4		3478.41	4675.17	3710.82	7211.82	7786.93	2127.1	1691.84	1278.11	1276.86	2859.76	4661.43	2086.78
Endogenous	YFL037W	SGD_YFL037W.1	14164	28818	17979	24168	20967	16900	15468	14345	9404	16798	22710	13917		24969.6	31360.6	22206.6	28817.5	26337.3	17798.2	16344.4	12188.5	6123.59	12465.3	23484.9	12140.6		24952.2	31345.5	22189.7	28791.6	26313.6	17789.5	16336.1	12180.2	6118.3	12453.3	23468	12131.9
Endogenous	YFL039C	SGD_YFL039C.1	77628	146048	97409	137199	115560	84533	106652	96140	81454	131556	157474	105967		136850	158934	120314	163594	145159	89025.9	112695	81687	53040.3	97623.9	162847	92440.8		136832	158919	120297	163568	145135	89017.2	112686	81678.7	53035	97611.9	162830	92432.2
Endogenous	YFL066C	SGD_YFL066C.1	6750	10505	9881	16111	15932	8257	10762	6450	7418	16107	16785	8118		11899.5	11431.9	12204.4	19210.5	20012.7	8695.86	11371.8	5480.35	4830.37	11952.5	17357.7	7081.78		11882.1	11416.8	12187.6	19184.5	19989	8687.17	11363.4	5472.07	4825.08	11940.5	17340.8	7073.16
Endogenous	YGL078C	SGD_YGL078C.1	5086	11903	9095	18472	17210	6389	2156	2441	3868	9001	9860	4126		8966.07	12953.2	11233.6	22025.7	21618.1	6728.57	2278.16	2074.04	2518.72	6679.38	10196.4	3599.34		8948.66	12938.1	11216.8	21999.7	21594.3	6719.89	2269.83	2065.75	2513.43	6667.32	10179.5	3590.72
Endogenous	YGL241W	SGD_YGL241W.1	681	1380	1016	1694	1542	17	765	715	646	1452	2109	11		1200.53	1501.76	1254.9	2019.9	1936.96	17.9035	808.344	607.512	420.655	1077.49	2180.96	9.5959		1183.12	1486.66	1238.07	1993.96	1913.25	9.21506	800.022	599.228	415.364	1065.43	2164.03	1
Endogenous	YGL244W	SGD_YGL244W.1	1970	3837	2716	3552	3483	2288	2946	2736	2165	3302	4243	2791		3472.9	4175.54	3354.64	4235.34	4375.11	2409.61	3112.92	2324.69	1409.78	2450.32	4387.78	2434.74		3455.49	4160.44	3337.81	4209.41	4351.4	2400.92	3104.59	2316.4	1404.49	2438.26	4370.84	2426.13
Endogenous	YGL246C	SGD_YGL246C.1	2022	4430	3030	6362	19	2225	2617	2518	2273	4397	14	2817		3564.57	4820.86	3742.47	7585.93	23.8665	2343.26	2765.27	2139.46	1480.11	3262.89	14.4777	2457.42		3547.16	4805.76	3725.64	7560	1	2334.57	2756.95	2131.18	1474.82	3250.83	1	2448.81
Endogenous	YHR088W	SGD_YHR088W.1	2452	5435	3786	6237	6868	2113	797	791	1505	2310	3392	1356		4322.61	5914.53	4676.24	7436.89	8627.12	2225.31	842.157	672.087	980.009	1714.18	3507.74	1182.91		4305.2	5899.43	4659.41	7410.95	8603.41	2216.62	833.836	663.802	974.719	1702.13	3490.81	1174.3
Endogenous	YHR170W	SGD_YHR170W.1	4090	9243	7607	16020	15354	4752	1406	1488	2864	6051	7610	3120		7210.23	10058.5	9395.71	19102	19286.7	5004.57	1485.66	1264.3	1864.95	4490.27	7869.66	2721.75		7192.82	10043.4	9378.88	19076	19263	4995.88	1477.34	1256.02	1859.66	4478.21	7852.73	2713.13
Endogenous	YJL033W	SGD_YJL033W.1	1323	2836	2177	4381	4914	1237	213	263	791	1641	1601	623		2332.31	3086.22	2688.9	5223.83	6172.64	1302.75	225.068	223.462	515.075	1217.74	1655.63	543.477		2314.9	3071.12	2672.07	5197.89	6148.93	1294.06	216.747	215.178	509.784	1205.68	1638.69	534.862
Endogenous	YJR002W	SGD_YJR002W.1	2413	5121	3869	6821	7045	2478	1059	1047	1870	3283	4107	1814		4253.86	5572.82	4778.76	8133.24	8849.46	2609.71	1119	889.601	1217.69	2436.22	4247.14	1582.45		4236.45	5557.73	4761.93	8107.3	8825.75	2601.02	1110.68	881.317	1212.4	2424.16	4230.2	1573.84
Endogenous	YJR065C	SGD_YJR065C.1	4393	8930	6554	6939	6204	5532	7264	6687	6726	12663	14367	8092		7744.38	9717.89	8095.11	8273.94	7793.05	5826.02	7675.57	5681.72	4379.76	9396.85	14857.2	7059.09		7726.97	9702.79	8078.28	8248	7769.34	5817.34	7667.24	5673.44	4374.47	9384.79	14840.3	7050.48
Endogenous	YKL009W	SGD_YKL009W.1	3433	7414	5438	12651	15248	3576	1881	1980	2557	5242	6899	2759		6052.01	8068.13	6716.69	15084.8	19153.5	3766.06	1987.57	1682.34	1665.04	3889.94	7134.4	2406.83		6034.6	8053.04	6699.86	15058.9	19129.8	3757.38	1979.25	1674.06	1659.75	3877.88	7117.47	2398.21
Endogenous	YKR024C	SGD_YKR024C.1	2686	5956	4336	8211	7543	2706	1752	1615	2341	4144	4862	2227		4735.13	6481.5	5355.57	9790.65	9475.01	2849.82	1851.27	1372.21	1524.39	3075.14	5027.9	1942.73		4717.72	6466.4	5338.74	9764.71	9451.3	2841.13	1842.94	1363.93	1519.1	3063.08	5010.96	1934.12
Endogenous	YKR060W	SGD_YKR060W.1	856	2003	1637	3610	3367	1113	762	728	906	1732	2265	994		1509.04	2179.72	2021.92	4304.5	4229.4	1172.16	805.174	618.558	589.959	1285.27	2342.28	867.121		1491.63	2164.62	2005.1	4278.56	4205.69	1163.47	796.852	610.273	584.668	1273.21	2325.35	858.506
Endogenous	YLR071C	SGD_YLR071C.1	1720	3275	2719	4390	4151	2184	1964	1762	1997	4306	5343	2585		3032.17	3563.95	3358.35	5234.56	5214.21	2300.08	2075.28	1497.11	1300.38	3195.36	5525.31	2255.04		3014.77	3548.85	3341.52	5208.62	5190.5	2291.39	2066.96	1488.83	1295.09	3183.3	5508.38	2246.42
Endogenous	YLR129W	SGD_YLR129W.1	4822	10251	7029	14323	15017	4897	2785	2872	4063	7892	9497	4077		8500.66	11155.4	8681.8	17078.5	18863.4	5157.27	2942.79	2440.24	2645.7	5856.43	9821.05	3556.59		8483.26	11140.3	8664.97	17052.6	18839.6	5148.59	2934.47	2431.96	2640.41	5844.37	9804.12	3547.98
Endogenous	YLR196W	SGD_YLR196W.1	3465	7863	5875	12190	12147	3854	1919	1982	3216	4869	6986	2756		6108.42	8556.75	7256.45	14535.1	15258.2	4058.84	2027.73	1684.04	2094.16	3613.14	7224.37	2404.21		6091.01	8541.65	7239.62	14509.2	15234.5	4050.15	2019.41	1675.76	2088.87	3601.09	7207.44	2395.59
Endogenous	YLR222C	SGD_YLR222C.1	939	2066	1433	3585	2962	1097	567	622	856	1858	2126	889		1655.36	2248.28	1769.96	4274.69	3720.67	1155.31	599.125	528.493	557.401	1378.77	2198.54	775.523		1637.95	2233.18	1753.13	4248.76	3696.96	1146.62	590.804	520.209	552.11	1366.71	2181.61	766.909
Endogenous	YLR335W	SGD_YLR335W.1	2978	5884	4369	10308	4906	3307	3045	2712	3106	9051	5634	3024		5249.89	6403.14	5396.33	12291.1	6162.59	3482.77	3217.52	2304.3	2022.53	6716.49	5826.24	2638		5232.48	6388.04	5379.5	12265.1	6138.88	3474.08	3209.2	2296.01	2017.24	6704.43	5809.31	2629.39
Endogenous	YLR442C	SGD_YLR442C.1	611	1149	792	1093	1029	618	1081	817	749	1273	1528	853		1077.13	1250.38	978.231	1303.27	1292.56	650.847	1142.25	694.178	487.726	944.657	1580.14	744.119		1059.72	1235.28	961.402	1277.34	1268.85	642.158	1133.93	685.894	482.435	932.598	1563.2	735.504
Endogenous	YLR453C	SGD_YLR453C.1	144	299	182	338	260	192	286	221	188	342	407	289		253.856	325.381	224.795	403.025	326.595	202.205	302.204	187.776	122.42	253.788	420.887	252.11		236.448	310.281	207.967	377.091	302.885	193.516	293.883	179.492	117.129	241.73	403.954	243.496
Endogenous	YLR462W	SGD_YLR462W.1	8350	13323	10537	16534	17289	9085	10232	6599	5393	11857	14739	6134		14720.1	14498.5	13014.7	19714.8	21717.3	9567.87	10811.7	5606.95	3511.75	8798.74	15241.9	5351.02		14702.7	14483.4	12997.8	19688.9	21693.6	9559.18	10803.4	5598.67	3506.46	8786.68	15225	5342.41
Endogenous	YLR464W	SGD_YLR464W.1	5481	9546	7466	10577	10416	6550	5997	4412	3657	6303	8583	3892		9662.41	10388.2	9221.55	12611.8	13083.9	6898.13	6336.78	3748.73	2381.33	4677.27	8875.86	3395.2		9645	10373.1	9204.73	12585.9	13060.2	6889.44	6328.46	3740.45	2376.03	4665.22	8858.93	3386.59
Endogenous	YML012W	SGD_YML012W.1	10557	20864	14454	19748	16944	13156	10920	10033	9851	22470	23835	14673		18610.8	22704.8	17852.7	23547.2	21283.9	13855.2	11538.7	8524.71	6414.67	16674.3	24648.3	12800.1		18593.4	22689.7	17835.9	23521.2	21260.2	13846.6	11530.4	8516.42	6409.38	16662.3	24631.3	12791.4
Endogenous	YMR026C	SGD_YMR026C.1	514	1134	873	1206	1299	717	772	718	753	1070	1496	837		906.126	1234.05	1078.28	1438.01	1631.72	755.108	815.74	610.061	490.33	794.016	1547.05	730.161		888.718	1218.95	1061.45	1412.08	1608.01	746.42	807.419	601.777	485.04	781.958	1530.11	721.546
Endogenous	YMR049C	SGD_YMR049C.1	3858	7807	5683	12102	12004	3575	1568	1514	2549	4727	5499	2089		6801.24	8495.81	7019.3	14430.2	15078.6	3765.01	1656.84	1286.4	1659.83	3507.77	5686.63	1822.35		6783.83	8480.71	7002.47	14404.3	15054.9	3756.32	1648.52	1278.11	1654.54	3495.71	5669.7	1813.73
Endogenous	YNL002C	SGD_YNL002C.1	2409	5569	4306	8561	9130	2868	1245	1226	1923	3958	5495	2002		4246.81	6060.35	5318.51	10208	11468.5	3020.43	1315.54	1041.69	1252.2	2937.12	5682.5	1746.45		4229.4	6045.25	5301.68	10182	11444.8	3011.75	1307.22	1033.41	1246.91	2925.06	5665.56	1737.84
Endogenous	YNL174W	SGD_YNL174W.1	620	1028	1000	1584	1617	766	1062	628	746	1608	1770	822		1092.99	1118.7	1235.14	1888.73	2031.17	806.713	1122.17	533.591	485.772	1193.25	1830.39	717.076		1075.58	1103.6	1218.31	1862.8	2007.46	798.024	1113.85	525.307	480.481	1181.19	1813.46	708.461
Endogenous	YNL182C	SGD_YNL182C.1	1076	2363	1760	4501	4398	1151	447	445	854	2084	2714	789		1896.87	2571.49	2173.85	5366.91	5524.47	1212.18	472.326	378.102	556.098	1546.48	2806.61	688.288		1879.46	2556.39	2157.02	5340.98	5500.76	1203.49	464.005	369.818	550.808	1534.42	2789.67	679.673
Endogenous	YNL287W	SGD_YNL287W.1	5066	8564	5826	7346	6354	4972	6505	5423	4594	7720	8115	5596		8930.81	9319.6	7195.92	8759.24	7981.47	5236.26	6873.56	4607.74	2991.47	5728.79	8391.89	4881.7		8913.4	9304.5	7179.1	8733.3	7957.76	5227.57	6865.24	4599.46	2986.18	5716.73	8374.96	4873.08
Endogenous	YOL041C	SGD_YOL041C.1	3023	6688	4904	10259	8753	3389	1619	1692	2746	5973	7092	2853		5329.22	7278.08	6057.13	12232.6	10994.9	3569.12	1710.73	1437.64	1788.11	4432.39	7333.99	2488.83		5311.81	7262.98	6040.3	12206.7	10971.2	3560.44	1702.41	1429.35	1782.82	4420.33	7317.05	2480.21
Endogenous	YOL124C	SGD_YOL124C.1	1072	2857	2659	5596	5385	1819	348	445	1051	2379	3292	1252		1889.82	3109.07	3284.24	6672.57	6764.28	1915.68	367.717	378.102	684.379	1765.39	3404.33	1092.19		1872.41	3093.97	3267.41	6646.64	6740.57	1906.99	359.396	369.818	679.088	1753.33	3387.39	1083.57
Endogenous	YOR091W	SGD_YOR091W.1	4416	9286	6994	10553	10260	4350	2956	2844	4671	7510	8151	3960		7784.93	10105.3	8638.57	12583.2	12887.9	4581.2	3123.48	2416.45	3041.61	5572.95	8429.12	3454.52		7767.52	10090.2	8621.74	12557.3	12864.2	4572.51	3115.16	2408.17	3036.32	5560.9	8412.19	3445.91
Endogenous	YOR094W	SGD_YOR094W.1	1008	2035	1241	2680	2585	1065	1722	1515	1527	2802	3515	1788		1776.99	2214.55	1532.81	3195.58	3247.1	1121.6	1819.57	1287.25	994.335	2079.28	3634.94	1559.77		1759.59	2199.45	1515.98	3169.65	3223.39	1112.92	1811.24	1278.96	989.044	2067.22	3618	1551.16
Endogenous	YOR095C	SGD_YOR095C.1	968	2379	2532	4648	4389	1578	283	357	945	2215	2493	880		1706.48	2588.9	3127.37	5542.19	5513.17	1661.87	299.034	303.331	615.355	1643.69	2578.06	767.672		1689.07	2573.8	3110.55	5516.26	5489.46	1653.18	290.713	295.047	610.064	1631.63	2561.13	759.058
Endogenous	YOR146W	SGD_YOR146W.1	32	83	44	73	56	55	28	32	39	67	58	28		56.4125	90.3231	54.3462	87.0439	70.3435	57.9232	29.5864	27.1893	25.3956	49.7188	59.979	24.4259		39.004	75.2239	37.5174	61.1096	46.6339	49.2348	21.2652	18.9051	20.1048	37.6601	43.0453	15.8114
Endogenous	YOR206W	SGD_YOR206W.1	3827	8080	6320	12622	13285	4024	1844	1709	2809	5439	6517	2534		6746.59	8792.9	7806.08	15050.2	16687.7	4237.87	1948.48	1452.08	1829.13	4036.13	6739.37	2210.55		6729.18	8777.8	7789.25	15024.3	16664	4229.19	1940.16	1443.8	1823.84	4024.07	6722.43	2201.93
Endogenous	YOR309C	SGD_YOR309C.1	4602	9772	8156	16178	15929	5891	2181	2309	2983	6965	9052	3510		8112.83	10634.2	10073.8	19290.4	20008.9	6204.11	2304.57	1961.88	1942.44	5168.53	9360.87	3061.96		8095.42	10619.1	10057	19264.4	19985.2	6195.42	2296.25	1953.6	1937.15	5156.47	9343.93	3053.35
Endogenous	YOR341W	SGD_YOR341W.1	7119	14000	11774	24075	23230	7257	3711	2688	3131	7331	9472	2330		12550	15235.2	14542.5	28706.6	29180	7642.71	3921.26	2283.9	2038.81	5440.12	9795.2	2032.59		12532.6	15220.1	14525.7	28680.7	29156.3	7634.02	3912.94	2275.62	2033.52	5428.07	9778.26	2023.97
Endogenous	YPL012W	SGD_YPL012W.1	2307	4968	3799	8448	7861	2330	1310	1161	1503	2939	3965	1300		4066.99	5406.33	4692.3	10073.2	9874.46	2453.84	1384.22	986.463	978.707	2180.95	4100.29	1134.06		4049.58	5391.23	4675.47	10047.3	9850.75	2445.15	1375.9	978.179	973.416	2168.89	4083.36	1125.45
Endogenous	YPL086C	SGD_YPL086C.1	2258	4909	3443	6215	5575	2186	1040	1107	1725	2915	3556	1448		3980.61	5342.12	4252.59	7410.65	7002.94	2302.19	1098.92	940.581	1123.27	2163.14	3677.34	1263.17		3963.2	5327.02	4235.76	7384.72	6979.23	2293.5	1090.6	932.297	1117.98	2151.08	3660.4	1254.56
Endogenous	YPL126W	SGD_YPL126W.1	3177	6357	4634	8496	7850	3104	2342	1871	2555	4153	5160	2095		5600.71	6917.88	5723.64	10130.5	9860.64	3268.98	2474.69	1589.73	1663.74	3081.82	5336.07	1827.58		5583.3	6902.78	5706.81	10104.5	9836.94	3260.29	2466.37	1581.44	1658.45	3069.76	5319.13	1818.97

## Sheet: normalization by total acounts
			sample 1	sample 2	sample 3	sample 4	sample 5	sample 6	sample 7	sample 8	sample 9	sample 10	sample 11	sample 12
	name	type	wt	sds24	pbf2	rei1	rai1	kap114	wt	sds24	pbf2	rei1	rai1	kap114			wt	sds24	pbf2	rei1	rai1	kap114	wt	sds24	pbf2	rei1	rai1	kap114		wt	sds24	pbf2	rei1	rai1	kap114	wt	sds24	pbf2	rei1	rai1	kap114
YER088C	PBF2	candidate	3799.25	5134.4	1	5868.01	4597.6	4318.7	3963.66	2853.39	3.82562	4006.26	5545.6	5163.58			3371.02	3993.3	0.955642	3939.56	3325.17	5579.73	4435.51	4749.33	9.31316	4553.37	3935.37	7372.16		1	1.1846	0.000283487	1.16866	0.986399	1.6552	1	1.07075	0.00209968	1.02657	0.887242	1.66208
YBR142W	MAK5	candidate - ot	2946.01	3767.59	3190.83	5997.98	6303.43	1584.73	896.178	639.162	879.648	1722.16	2975.81	1181.28			2613.96	2930.25	3049.29	4026.82	4558.9	2047.45	1002.86	1063.85	2141.43	1957.35	2111.75	1686.54		1	1.121	1.16654	1.54051	1.74406	0.783277	1	1.06082	2.13532	1.95176	2.10572	1.68172
YBR215W	HPC2	candidate - ot	2025.78	2445.39	2115.02	2747.55	2611.66	1304.59	1624.22	1397.91	979.928	1880.97	3012.01	1418.56			1797.45	1901.91	2021.2	1844.6	1888.86	1685.52	1817.57	2326.76	2385.56	2137.84	2137.43	2025.31		1	1.05812	1.12448	1.02623	1.05085	0.937727	1	1.28015	1.3125	1.17621	1.17598	1.11429
YBR239C	ERT1	candidate - ot	485.016	618.25	454.995	1142.6	915.878	335.691	433.362	280.603	234.991	637.254	961.345	326.37			430.348	480.847	434.812	767.099	662.4	433.71	484.951	467.049	572.066	724.281	682.206	465.966		1	1.11734	1.01037	1.78251	1.53922	1.00781	1	0.963085	1.17964	1.49351	1.40675	0.960851
YBR245C	ISW1	candidate - ot	4603.13	4939.61	3835.57	5730.89	5100.06	2632.61	2947.15	1949.35	1388.21	2496.88	4014.07	2001.29			4084.29	3841.8	3665.43	3847.5	3688.57	3401.31	3297.99	3244.59	3379.49	2837.87	2848.53	2857.29		1	0.940628	0.897446	0.942024	0.903111	0.832778	1	0.983809	1.02471	0.860485	0.863718	0.866372
YER111C	SWI4	candidate - ot	3291.54	3447.65	2669.6	4816.33	5505.79	2048.11	2794.99	1862.68	1175.28	4085.66	7139.19	2078.06			2920.54	2681.42	2551.18	3233.51	3982.01	2646.14	3127.72	3100.34	2861.12	4643.62	5066.23	2966.89		1	0.918126	0.873532	1.10716	1.36345	0.906047	1	0.991247	0.914763	1.48467	1.61978	0.94858
YAL025C	MAK16	target	6633.98	8883.35	7018.53	14785.8	14748.4	3984.86	2255.04	1948.5	1926.08	4951.66	8120.57	2746.28			5886.24	6909.06	6707.2	9926.66	10666.7	5148.4	2523.49	3243.18	4688.88	5627.88	5762.66	3920.93		1	1.17376	1.13947	1.68642	1.81213	0.874649	1	1.2852	1.85809	2.2302	2.28361	1.55377
YAR008W	SEN34	target	1384.09	1796.8	1680.25	2410.1	2329.03	1092.91	522.121	362.171	281.875	720.366	1192.99	346.434			1228.08	1397.47	1605.72	1618.05	1684.45	1412.02	584.277	602.815	686.202	818.743	846.589	494.612		1	1.13793	1.3075	1.31754	1.37161	1.14978	1	1.03173	1.17445	1.40129	1.44895	0.846537
YDL063C		target	3236.89	4805.76	4145.59	10189.2	10251.5	2194.5	522.121	385.112	1020.3	2213.41	2691.43	1034.72			2872.05	3737.7	3961.7	6840.65	7414.27	2835.28	584.277	640.999	2483.84	2515.69	1909.94	1477.3		1	1.3014	1.3794	2.3818	2.58153	0.987196	1	1.09708	4.25114	4.30565	3.2689	2.52842
YDR101C	ARX1	target	3714.63	5206.23	4486.49	10064	10806.7	2308.24	862.365	688.443	983.184	2494.66	4264.33	1157.72			3295.94	4049.16	4287.48	6756.6	7815.82	2982.23	965.025	1145.88	2393.48	2835.34	3026.13	1652.91		1	1.22853	1.30084	2.04997	2.37135	0.904817	1	1.18741	2.48023	2.9381	3.1358	1.71282
YER006W	NUG1	target	3903.26	4978.79	4260.46	8097.76	8720.23	2183.97	980.711	727.527	910.904	1653.15	2941.69	979.763			3463.31	3872.27	4071.47	5436.54	6306.83	2821.67	1097.46	1210.93	2217.52	1878.91	2087.53	1398.83		1	1.11808	1.1756	1.56975	1.82104	0.814731	1	1.1034	2.0206	1.71206	1.90215	1.27461
YGL078C	DBP3	target	8948.66	12938.1	11216.8	21999.7	21594.3	6719.89	2269.83	2065.75	2513.43	6667.32	10179.5	3590.72			7940.02	10062.7	10719.2	14769.8	15617.9	8682.03	2540.04	3438.34	6118.75	7577.85	7223.75	5126.55		1	1.26733	1.35002	1.86017	1.96699	1.09345	1	1.35366	2.40891	2.98335	2.84395	2.01829
YHR088W	RPF1	target	4305.2	5899.43	4659.41	7410.95	8603.41	2216.62	833.836	663.802	974.719	1702.13	3490.81	1174.3			3819.95	4588.3	4452.73	4975.44	6222.34	2863.85	933.098	1104.87	2372.88	1934.58	2477.21	1676.57		1	1.20114	1.16565	1.30249	1.62891	0.749709	1	1.18408	2.54301	2.07328	2.65482	1.79678
YHR170W	NMD3	target	7192.82	10043.4	9378.88	19076	19263	4995.88	1477.34	1256.02	1859.66	4478.21	7852.73	2713.13			6382.09	7811.3	8962.85	12806.9	13931.8	6454.63	1653.21	2090.58	4527.19	5089.78	5572.59	3873.6		1	1.22394	1.40438	2.0067	2.18295	1.01137	1	1.26456	2.73843	3.07873	3.37077	2.34308
YJL033W	HCA4	target	2314.9	3071.12	2672.07	5197.89	6148.93	1294.06	216.747	215.178	509.784	1205.68	1638.69	534.862			2053.98	2388.57	2553.54	3489.67	4447.16	1671.91	242.549	358.153	1241.03	1370.33	1162.88	763.635		1	1.1629	1.24322	1.69898	2.16514	0.813987	1	1.47662	5.1166	5.64971	4.7944	3.14837
YJR002W	MPP10	target	4236.45	5557.73	4761.93	8107.3	8825.75	2601.02	1110.68	881.317	1212.4	2424.16	4230.2	1573.84			3758.94	4322.54	4550.7	5442.94	6383.14	3360.49	1242.9	1466.91	2951.48	2755.22	3001.91	2247		1	1.14994	1.21063	1.448	1.69812	0.893999	1	1.18023	2.37467	2.21677	2.41525	1.80787
YKL009W	MRT4	target	6034.6	8053.04	6699.86	15058.9	19129.8	3757.38	1979.25	1674.06	1659.75	3877.88	7117.47	2398.21			5354.42	6263.28	6402.67	10110	13835.5	4854.49	2214.87	2786.38	4040.53	4407.46	5050.82	3423.98		1	1.16974	1.19577	1.88816	2.58393	0.906634	1	1.25803	1.82427	1.98994	2.28041	1.54591
YKR024C	DBP7	target	4717.72	6466.4	5338.74	9764.71	9451.3	2841.13	1842.94	1363.93	1519.1	3063.08	5010.96	1934.12			4185.97	5029.26	5101.92	6555.67	6835.57	3670.72	2062.34	2270.19	3698.12	3481.4	3555.97	2761.39		1	1.20146	1.21882	1.56611	1.63297	0.876911	1	1.10079	1.79317	1.68808	1.72424	1.33896
YKR060W	UTP30	target	1491.63	2164.62	2005.1	4278.56	4205.69	1163.47	796.852	610.273	584.668	1273.21	2325.35	858.506			1323.5	1683.54	1916.15	2872.47	3041.73	1503.19	891.713	1015.77	1423.33	1447.09	1650.16	1225.71		1	1.27204	1.44779	2.17036	2.29824	1.13577	1	1.13912	1.59617	1.62282	1.85055	1.37456
YLR129W	UTP12	target	8483.26	11140.3	8664.97	17052.6	18839.6	5148.59	2934.47	2431.96	2640.41	5844.37	9804.12	3547.98			7527.08	8664.44	8280.61	11448.5	13625.6	6651.93	3283.8	4047.88	6427.87	6642.51	6957.37	5065.53		1	1.1511	1.10011	1.52097	1.81021	0.883733	1	1.23268	1.95745	2.02281	2.11869	1.54258
YLR196W	PWP1	target	6091.01	8541.65	7239.62	14509.2	15234.5	4050.15	2019.41	1675.76	2088.87	3601.09	7207.44	2395.59			5404.47	6643.3	6918.48	9740.94	11018.2	5232.76	2259.8	2789.21	5085.19	4092.87	5114.67	3420.25		1	1.22922	1.28014	1.80239	2.03873	0.968228	1	1.23427	2.25028	1.81116	2.26332	1.51351
YLR222C	UPT13	target	1637.95	2233.18	1753.13	4248.76	3696.96	1146.62	590.804	520.209	552.11	1366.71	2181.61	766.909			1453.33	1736.87	1675.36	2852.46	2673.79	1481.42	661.136	865.862	1344.07	1553.36	1548.15	1094.93		1	1.1951	1.15278	1.96271	1.83977	1.01933	1	1.30966	2.03297	2.34953	2.34165	1.65614
YMR049C	ERB1	target	6783.83	8480.71	7002.47	14404.3	15054.9	3756.32	1648.52	1278.11	1654.54	3495.71	5669.7	1813.73			6019.2	6595.9	6691.85	9670.5	10888.3	4853.13	1844.77	2127.35	4027.84	3973.11	4023.43	2589.51		1	1.09581	1.11175	1.60661	1.80893	0.806276	1	1.15318	2.18339	2.15372	2.181	1.40371
YNL002C	RLP7	target	4229.4	6045.25	5301.68	10182	11444.8	3011.75	1307.22	1033.41	1246.91	2925.06	5665.56	1737.84			3752.69	4701.72	5066.51	6835.85	8277.33	3891.15	1462.83	1720.06	3035.5	3324.52	4020.49	2481.15		1	1.25289	1.3501	1.82159	2.20571	1.0369	1	1.17584	2.07508	2.27266	2.74843	1.69613
YNL182C	IPI3	target	1879.46	2556.39	2157.02	5340.98	5500.76	1203.49	464.005	369.818	550.808	1534.42	2789.67	679.673			1667.62	1988.24	2061.34	3585.73	3978.38	1554.89	519.242	615.543	1340.9	1743.97	1979.65	970.385		1	1.19226	1.23609	2.15021	2.38566	0.932402	1	1.18546	2.58241	3.35868	3.81259	1.86885
YOL041C	NOP12	target	5311.81	7262.98	6040.3	12206.7	10971.2	3560.44	1702.41	1429.35	1782.82	4420.33	7317.05	2480.21			4713.1	5648.81	5772.36	8195.14	7934.84	4600.05	1905.07	2379.09	4340.13	5024	5192.45	3541.06		1	1.19853	1.22475	1.7388	1.68357	0.976014	1	1.24882	2.2782	2.63717	2.7256	1.85875
YOR206W	NOC2	target	6729.18	8777.8	7789.25	15024.3	16664	4229.19	1940.16	1443.8	1823.84	4024.07	6722.43	2201.93			5970.71	6826.96	7443.74	10086.8	12052.1	5464.07	2171.12	2403.13	4440	4573.62	4770.49	3143.75		1	1.14341	1.24671	1.68938	2.01854	0.915146	1	1.10686	2.04503	2.10657	2.19725	1.44798
YOR341W	RPA190	target	12532.6	15220.1	14525.7	28680.7	29156.3	7634.02	3912.94	2275.62	2033.52	5428.07	9778.26	2023.97			11120	11837.5	13881.4	19255.1	21087	9863.08	4378.75	3787.66	4950.44	6169.35	6939.02	2889.67		1	1.06452	1.24832	1.73157	1.89631	0.886966	1	0.865009	1.13056	1.40893	1.5847	0.659931
YPL012W	RRP12	target	4049.58	5391.23	4675.47	10047.3	9850.75	2445.15	1375.9	978.179	973.416	2168.89	4083.36	1125.45			3593.14	4193.05	4468.07	6745.39	7124.47	3159.11	1539.69	1628.13	2369.7	2465.08	2897.7	1606.83		1	1.16696	1.2435	1.8773	1.9828	0.879207	1	1.05744	1.53908	1.60102	1.882	1.0436
YPL126W	NAN1	target	5583.3	6902.78	5706.81	10104.5	9836.94	3260.29	2466.37	1581.44	1658.45	3069.76	5319.13	1818.97			4953.98	5368.66	5453.67	6783.82	7114.47	4212.26	2759.98	2632.23	4037.36	3488.99	3774.65	2596.98		1	1.08371	1.10086	1.36937	1.43611	0.850278	1	0.953715	1.46282	1.26414	1.36764	0.940943
YDR165W	TRM82	target	4980.39	6445.72	5730.28	10424.1	10329.3	3071.77	1357.94	1151.51	1427.93	3164.01	5265.36	1880.03			4419.03	5013.18	5476.09	6998.36	7470.6	3968.7	1519.59	1916.63	3476.19	3596.1	3736.49	2684.17		1	1.13445	1.23921	1.58369	1.69055	0.898094	1	1.26128	2.28758	2.36649	2.45888	1.76637
YDR465C	RMT2	target	2722.13	3557.56	3121.66	5668.88	6466.73	1552.08	528.461	464.98	759.182	1179.71	2330.52	896.89			2415.3	2766.9	2983.19	3805.88	4677	2005.27	591.371	773.937	1848.17	1340.82	1653.82	1280.51		1	1.14557	1.23512	1.57573	1.9364	0.830236	1	1.30872	3.12522	2.2673	2.79659	2.16532
YNL174W		target	1075.58	1103.6	1218.31	1862.8	2007.46	798.024	1113.85	525.307	480.481	1181.19	1813.46	708.461			954.351	858.33	1164.27	1250.61	1451.88	1031.04	1246.45	874.347	1169.69	1342.5	1286.9	1011.49		1	0.899386	1.21996	1.31043	1.52132	1.08036	1	0.701472	0.938422	1.07706	1.03245	0.811496
YOL124C	TRM11	target	1872.41	3093.97	3267.41	6646.64	6740.57	1906.99	359.396	369.818	679.088	1753.33	3387.39	1083.57			1661.36	2406.35	3122.47	4462.31	4875.05	2463.81	402.18	615.543	1653.19	1992.77	2403.82	1547.04		1	1.44842	1.87946	2.68593	2.93437	1.48301	1	1.53052	4.11056	4.95493	5.97698	3.84665
YOR091W	TMA46	target	7767.52	10090.2	8621.74	12557.3	12864.2	4572.51	3115.16	2408.17	3036.32	5560.9	8412.19	3445.91			6892.01	7847.69	8239.29	8430.49	9303.92	5907.65	3486	4008.28	7391.68	6320.32	5969.6	4919.81		1	1.13866	1.19548	1.22323	1.34996	0.857172	1	1.14982	2.12039	1.81306	1.71245	1.4113
YOR094W	ARF3	target	1759.59	2199.45	1515.98	3169.65	3223.39	1112.92	1811.24	1278.96	989.044	2067.22	3618	1551.16			1561.26	1710.63	1448.73	2127.99	2331.29	1437.88	2026.86	2128.77	2407.75	2349.54	2567.47	2214.62		1	1.09567	0.927928	1.363	1.49321	0.920974	1	1.05028	1.18792	1.1592	1.26672	1.09264
YOR095C	RKI1	target	1689.07	2573.8	3110.55	5516.26	5489.46	1653.18	290.713	295.047	610.064	1631.63	2561.13	759.058			1498.69	2001.78	2972.57	3703.41	3970.2	2135.9	325.321	491.091	1485.15	1854.45	1817.47	1083.72		1	1.33569	1.98344	2.4711	2.64912	1.42518	1	1.50956	4.56519	5.70039	5.58671	3.33125
YOR146W		target	39.004	75.2239	37.5174	61.1096	46.6339	49.2348	21.2652	18.9051	20.1048	37.6601	43.0453	15.8114			34.6077	58.5056	35.8532	41.0267	33.7276	63.6108	23.7967	31.4666	48.9436	42.8032	30.5465	22.5743		1	1.69054	1.03599	1.18548	0.974568	1.83806	1	1.32231	2.05674	1.7987	1.28364	0.948631
YOR309C		target	8095.42	10619.1	10057	19264.4	19985.2	6195.42	2296.25	1953.6	1937.15	5156.47	9343.93	3053.35			7182.95	8259.03	9610.86	12933.4	14454.1	8004.42	2569.61	3251.67	4715.83	5860.66	6630.8	4359.34		1	1.14981	1.33801	1.80057	2.01228	1.11436	1	1.26543	1.83523	2.28076	2.58048	1.6965
YPL086C	ELP3	target	3963.2	5327.02	4235.76	7384.72	6979.23	2293.5	1090.6	932.297	1117.98	2151.08	3660.4	1254.56			3516.49	4143.11	4047.87	4957.83	5047.67	2963.18	1220.43	1551.76	2721.62	2444.84	2597.56	1791.16		1	1.17819	1.15111	1.40988	1.43543	0.842651	1	1.27149	2.23005	2.00326	2.12839	1.46764
YBR267W	REI1	target - candidate	3421.99	4665.38	3978.85	2.68286	9136.01	2227.15	813.759	762.364	1146.63	2.78277	4528.03	1528.47			3036.29	3628.51	3802.35	1.80117	6607.54	2877.46	910.632	1268.92	2791.37	3.1628	3213.26	2182.24		1	1.19505	1.2523	0.000593215	2.17619	0.947689	1	1.39345	3.06531	0.00347319	3.5286	2.3964
YBR214W	SDS24	target -candidate	2600.49	106.783	2129.84	1217.72	1243.73	1732.17	7043.82	23.1534	3375.58	4886.35	7890.99	5520.37			2307.37	83.0505	2035.37	817.532	899.515	2237.95	7882.34	38.5377	8217.58	5553.66	5599.74	7881.56		1	0.0359935	0.882114	0.354313	0.389844	0.96991	1	0.00488912	1.04253	0.70457	0.710416	0.999901
YGL241W	KAP114	target -candidate	1183.12	1486.66	1238.07	1993.96	1913.25	9.21506	800.022	599.228	415.364	1065.43	2164.03	1			1049.77	1156.25	1183.15	1338.67	1383.74	11.9058	895.26	997.385	1011.17	1210.93	1535.67	1.42772		1	1.10144	1.12706	1.27521	1.31814	0.0113414	1	1.11407	1.12947	1.3526	1.71534	0.00159476
YGL246C	RAI1	target -candidate	3547.16	4805.76	3725.64	7560	1	2334.57	2756.95	2131.18	1474.82	3250.83	1	2448.81			3147.34	3737.7	3560.38	5075.5	0.723241	3016.24	3085.15	3547.24	3590.32	3694.78	0.709637	3496.22		1	1.18757	1.13123	1.61263	0.000229794	0.958345	1	1.14978	1.16374	1.1976	0.000230017	1.13324
YBR154C	RPB5	target -cis	6385.41	8909.47	6608.46	15086.3	14431.9	4744.18	3762.89	3234.89	2262.73	6527.07	11191.9	4017.3			5665.69	6929.37	6315.32	10128.4	10437.7	6129.43	4210.84	5384.32	5508.44	7418.45	7942.19	5735.6		1	1.22304	1.11466	1.78767	1.84227	1.08185	1	1.27868	1.30816	1.76175	1.88613	1.3621
YBR155W	CNS1	target -cis	2180.92	3076.56	2638.72	4428.8	4297.39	1419.38	1134.98	917.853	898.532	1548.52	3050.27	1208.32			1935.1	2392.81	2521.67	2973.34	3108.05	1833.83	1270.1	1527.72	2187.4	1759.99	2164.59	1725.15		1	1.23653	1.30312	1.53653	1.60614	0.947667	1	1.20284	1.72224	1.38572	1.70427	1.35828
YBR247C	ENP1	target -cis	5570.96	7572.04	7327.31	15568	16307.3	3678.39	1176.19	1041.05	1811.47	4168.03	7032.67	2353.72			4943.03	5889.18	7002.29	10451.8	11794.1	4752.44	1316.21	1732.78	4409.88	4737.24	4990.65	3360.46		1	1.19141	1.4166	2.11445	2.386	0.961443	1	1.31649	3.35044	3.59915	3.79167	2.55313
YER126C	NSA2	target -cis	8689.51	12668.2	9165.2	17194.4	17819.7	5631.98	2096.54	1872.88	2167.01	4823.28	9296.36	2846.6			7710.09	9852.75	8758.65	11543.7	12887.9	7276.47	2346.12	3117.31	5275.41	5481.97	6597.05	4064.16		1	1.2779	1.136	1.49722	1.67156	0.94376	1	1.32871	2.24857	2.33661	2.81189	1.73229
YER127W	LCP5	target -cis	3478.41	4675.17	3710.82	7211.82	7786.93	2127.1	1691.84	1278.11	1276.86	2859.76	4661.43	2086.78			3086.34	3636.13	3546.22	4841.75	5631.82	2748.19	1893.25	2127.35	3108.42	3250.3	3307.93	2979.35		1	1.17814	1.149	1.56877	1.82476	0.890437	1	1.12365	1.64185	1.71679	1.74722	1.57367
YBL113C			32529.1	32334.7	35320.5	58250.5	57224.6	25500.7	31535	15704.6	12985.5	36156.5	53693.3	20626.1			28862.6	25148.4	33753.8	39107.3	41387.1	32946.7	35289.1	26139.5	31612.2	41094.2	38102.7	29448.3		1	0.871315	1.16946	1.35494	1.43394	1.1415	1	0.740726	0.895808	1.1645	1.07973	0.834487
YDR066C			587.263	795.632	702.023	1307.15	1201.02	491.558	565.444	359.622	290.34	982.317	1533.21	453.733			521.071	618.806	670.882	877.571	868.627	635.088	632.757	598.572	706.81	1116.47	1088.03	647.806		1	1.18757	1.28751	1.68417	1.667	1.21881	1	0.945975	1.11703	1.76445	1.7195	1.02378
YDR381W			10967.2	14064.4	9979.16	16406.3	16195.5	7142.2	4569.12	3869.6	2499.11	5757.55	10156.8	4128.96			9731.02	10938.7	9536.5	11014.6	11713.2	9227.66	5113.05	6440.75	6083.87	6543.83	7207.61	5895.02		1	1.1241	0.98001	1.1319	1.2037	0.948272	1	1.25967	1.18987	1.27983	1.40965	1.15294
YDR544C			31.9524	54.5475	37.5174	64.6867	85.5741	47.1285	43.4551	33.3494	25.3142	65.8588	74.0689	44.5991			28.3509	42.4245	35.8532	43.4283	61.8906	60.8895	48.6281	55.5085	61.6254	74.8529	52.5621	63.6752		1	1.49641	1.26462	1.53181	2.18302	2.14771	1	1.14149	1.26728	1.53929	1.0809	1.30943
YEL007W			3813.36	4186.56	3505.79	4490.81	4935.5	2735.82	2650.23	2049.61	2070.64	5497.82	7939.6	3749.49			3383.54	3256.11	3350.28	3014.96	3569.56	3534.65	2965.72	3411.47	5040.8	6248.63	5634.23	5353.23		1	0.962339	0.990171	0.891068	1.05498	1.04466	1	1.1503	1.69969	2.10695	1.89978	1.80503
YEL025C			1405.25	1690.16	1459.16	2230.05	2033.84	1103.44	1510.1	997.721	752.67	1482.47	2535.28	1160.34			1246.85	1314.53	1394.44	1497.17	1470.95	1425.63	1689.86	1660.66	1832.32	1684.93	1799.13	1656.65		1	1.05427	1.11836	1.20076	1.17973	1.14338	1	0.982717	1.0843	0.997079	1.06466	0.980342
YFL037W			24952.2	31345.5	22189.7	28791.6	26313.6	17789.5	16336.1	12180.2	6118.3	12453.3	23468	12131.9			22139.7	24379.1	21205.5	19329.6	19031.1	22983.9	18280.8	20273.3	14894.5	14153.9	16653.7	17321.1		1	1.10115	0.957801	0.873072	0.85959	1.03813	1	1.109	0.814764	0.774253	0.910997	0.947501
YFL039C			136832	158919	120297	163568	145135	89017.2	112686	81678.7	53035	97611.9	162830	92432.2			121409	123600	114961	109813	104968	115009	126101	135950	129110	110942	115550	131968		1	1.01804	0.946885	0.904487	0.864575	0.947286	1	1.07811	1.02386	0.879789	0.916332	1.04652
YFL066C			11882.1	11416.8	12187.6	19184.5	19989	8687.17	11363.4	5472.07	4825.08	11940.5	17340.8	7073.16			10542.8	8879.42	11647	12879.8	14456.9	11223.7	12716.2	9107.99	11746.3	13571.1	12305.7	10098.5		1	0.842224	1.10473	1.22166	1.37125	1.06459	1	0.716252	0.923727	1.06723	0.967717	0.794147
YGL244W			3455.49	4160.44	3337.81	4209.41	4351.4	2400.92	3104.59	2316.4	1404.49	2438.26	4370.84	2426.13			3066.01	3235.8	3189.75	2826.04	3147.11	3101.96	3474.18	3855.54	3419.12	2771.24	3101.71	3463.84		1	1.05538	1.04036	0.921733	1.02645	1.01173	1	1.10977	0.984152	0.797669	0.892791	0.997024
YJR065C			7726.97	9702.79	8078.28	8248	7769.34	5817.34	7667.24	5673.44	4374.47	9384.79	14840.3	7050.48			6856.04	7546.38	7719.94	5537.4	5619.1	7515.95	8579.98	9443.16	10649.3	10666.4	10531.2	10066.1		1	1.10069	1.12601	0.807668	0.819585	1.09625	1	1.1006	1.24118	1.24318	1.22742	1.17321
YLR071C			3014.77	3548.85	3341.52	5208.62	5190.5	2291.39	2066.96	1488.83	1295.09	3183.3	5508.38	2246.42			2674.96	2760.13	3193.29	3496.88	3753.98	2960.46	2313.01	2478.08	3152.8	3618.03	3908.95	3207.27		1	1.03184	1.19377	1.30726	1.40338	1.10673	1	1.07137	1.36307	1.56421	1.68998	1.38662
YLR335W			5232.48	6388.04	5379.5	12265.1	6138.88	3474.08	3209.2	2296.01	2017.24	6704.43	5809.31	2629.39			4642.71	4968.32	5140.87	8234.36	4439.89	4488.48	3591.24	3821.6	4910.81	7620.02	4122.5	3754.04		1	1.07013	1.1073	1.77361	0.956314	0.96678	1	1.06415	1.36744	2.12184	1.14793	1.04533
YLR442C			1059.72	1235.28	961.402	1277.34	1268.85	642.158	1133.93	685.894	482.435	932.598	1563.2	735.504			940.273	960.741	918.756	857.558	917.685	829.662	1268.91	1141.64	1174.45	1059.96	1109.31	1050.1		1	1.02177	0.977116	0.912031	0.975977	0.882363	1	0.899696	0.925555	0.835328	0.874218	0.827555
YLR453C			236.448	310.281	207.967	377.091	302.885	193.516	293.883	179.492	117.129	241.73	403.954	243.496			209.797	241.323	198.742	253.165	219.059	250.021	328.868	298.756	285.141	274.742	286.661	347.645		1	1.15027	0.947305	1.20671	1.04415	1.19173	1	0.908437	0.867039	0.835416	0.871658	1.0571
YLR462W			14702.7	14483.4	12997.8	19688.9	21693.6	9559.18	10803.4	5598.67	3506.46	8786.68	15225	5342.41			13045.5	11264.5	12421.3	13218.4	15689.7	12350.4	12089.5	9318.71	8536.21	9986.64	10804.2	7627.48		1	0.863476	0.952148	1.01325	1.20269	0.946712	1	0.770811	0.706085	0.82606	0.893687	0.630919
YLR464W			9645	10373.1	9204.73	12585.9	13060.2	6889.44	6328.46	3740.45	2376.03	4665.22	8858.93	3386.59			8557.88	8067.75	8796.42	8449.7	9445.65	8901.1	7081.82	6225.79	5784.27	5302.32	6286.63	4835.11		1	0.942728	1.02787	0.98736	1.10374	1.04011	1	0.879122	0.816777	0.748723	0.887713	0.68275
YML012W			18593.4	22689.7	17835.9	23521.2	21260.2	13846.6	11530.4	8516.42	6409.38	16662.3	24631.3	12791.4			16497.7	17647	17044.7	15791.3	15376.2	17889.6	12903	14175.2	15603.1	18937.8	17479.3	18262.6		1	1.06967	1.03316	0.957181	0.932024	1.08437	1	1.09859	1.20926	1.4677	1.35467	1.41538
YMR026C			888.718	1218.95	1061.45	1412.08	1608.01	746.42	807.419	601.777	485.04	781.958	1530.11	721.546			788.547	948.045	1014.36	948.017	1162.98	964.368	903.537	1001.63	1180.79	888.746	1085.82	1030.17		1	1.20227	1.28637	1.20223	1.47483	1.22297	1	1.10856	1.30685	0.98363	1.20175	1.14015
YNL287W			8913.4	9304.5	7179.1	8733.3	7957.76	5227.57	6865.24	4599.46	2986.18	5716.73	8374.96	4873.08			7908.74	7236.61	6860.64	5863.22	5755.38	6753.98	7682.51	7655.57	7269.62	6497.44	5943.18	6957.41		1	0.915014	0.867476	0.741359	0.727724	0.853989	1	0.996495	0.946256	0.845745	0.7736	0.905618
total			296470	338222	275264	391820	363715	203603	235070	158042	108056	231446	370687	184247	263054
normalization factor			0.887286	0.777754	0.955642	0.671363	0.723241	1.29199	1.11904	1.66445	2.43442	1.13657	0.709637	1.42772
																																	2.68593	2.93437	2.14771		1.53052	5.1166	5.70039	5.97698	3.84665
																																	1.64125	1.82404	0.962093		1.17368	2.20574	2.24083	2.41665	1.64117
